# Supplementary material for: Comparative transcriptomic and metabolic analysis of wild and domesticated wheat genotypes reveals differences in chemical and physical defense responses against aphids
Source: BMC Plant Biol. 2020 Jan 13;20:19. doi: 10.1186/s12870-019-2214-z (PMC6958765; doi:10.1186/s12870-019-2214-z)
Supplement: Supplementary file 1 — Additional file 1: Table S1. Mapping sequence reads to the Chinese Spring reference genome. Table S2. Total RNA-seq values after rlog normalization. Annotations to the D subgenome or an unidentified subgenome (U) were eliminated. Table S3. Distribution of wheat genes into the eight clusters. Table S4. Gene annotation including the International Wheat Genome Sequencing Consortium database (IWGSC) and Phytozome gene ID. Table S5. Biological processes from the Singular Enrichment Analysis with agriGO v2 for significantly differentially expressed genes between each pair of genotypes. The data was divided into the eight k-means clusters. Only statistically significant GO terms are shown (FDR < 0.05). Queryitem: the number of genes containing the GO annotation; Querytotal: the total number of genes with GO annotations; bg item: the number of genes in wheat with this GO annotation; and bg total: the total number of genes in wheat with GO annotations. Table S6. Metabolites identified in leaves of 11-day-old wheat seedlings analyzed by GC-MS. The metabolites were normalized to the internal standard and presented as the relative abundance of the ion counts. Table S7. Weights of wheat leaf tissue used for water content calculation. The fresh, turgid and dry weights are measured in mg. Table S8. A full list of the Bx genes in bread wheat. The data include genes from Subgenome A, B, D, and U (not classified). Table S9. A full list of the trichome formation and regulation genes in bread wheat. The data include genes from Subgenome A, B, D, and U (not classified). Table S10. Benzoxazinoid annotation and fragment patterns detected and identified in wheat leaves by UPLC-QToF-MS analysis. Table S11. Levels of DIMBOA, DIM2BOA-Glc, and HDMBOA-Glc metabolites detected by HPLC-UV. Calibration curves were calculated by running authentic standards and crude extracts in different concentrations ranging from 0.5–50 μg/ml. The peak area of each compound was measured using Chromeleon software, [file 12870_2019_2214_MOESM1_ESM.xlsx]

## Sheet: Table S1
Supplementary Table 1: Mapping sequence reads to the Chinese Spring reference genome.
Sample ID	Genotype name	Number of replicate	Total Reads	Total Mapped Reads	% Total Mapped Reads	Unique Mapped Reads	% Unique Mapped Reads
A1	Svevo	1	23643774	22654490	95.82	17141067	72.5
A2	Svevo	2	22604968	21687698	95.94	16872564	74.64
A3	Svevo	3	18351221	17577894	95.79	13027072	70.99
B1	Zavitan	1	25562345	24598709	96.23	18796277	73.53
B2	Zavitan	2	26969929	25562825	94.78	18755063	69.54
B3	Zavitan	3	23909409	22243507	93.03	16114875	67.4
C1	Chinese Spring	1	29514517	28630103	97	22163002	75.09
C2	Chinese Spring	2	24257097	23497672	96.87	16828137	69.37
C3	Chinese Spring	3	28114011	27071406	96.29	19934650	70.91

## Sheet: Table S2
Supplementary Table S2: Total RNA-seq values after rlog normalization. Annotations to the D subgenome or an unidentified subgenome (U) were eliminated.
Gene ID	Svevo1	Svevo2	Svevo3	Zavitan1	Zavitan2	Zavitan3	Chinese Spring1	Chinese Spring2	Chinese Spring3
TraesCS1A02G000100	2.91543	2.86062	3.39257	2.52093	3.58679	3.34722	3.21215	3.13028	3.72453
TraesCS1A02G000200	8.59093	8.70779	9.51226	8.53709	9.79629	9.16446	9.28793	9.34048	9.85629
TraesCS1A02G000300	3.19563	3.47064	3.79356	2.89298	3.57701	3.23258	3.12488	3.5041	3.43252
TraesCS1A02G000400	4.87755	5.01472	5.75691	5.67485	6.80025	6.56301	5.19117	5.57899	5.68784
TraesCS1A02G000700	1.7718	1.99668	2.31706	1.94936	2.81004	2.36933	2.56154	2.12744	2.27768
TraesCS1A02G000800	0.648425	0.542815	0.564173	0.827409	0.982424	0.86461	0.672995	0.751809	0.96086
TraesCS1A02G000900	5.87464	5.73991	7.00861	6.13057	7.06313	7.12829	6.3369	6.55103	6.8058
TraesCS1A02G001100	5.74206	5.48071	6.48531	5.56584	6.47412	6.1774	6.03808	6.22258	6.56344
TraesCS1A02G001000	3.73871	3.49994	4.4282	3.94455	4.99466	4.73108	4.32501	4.48416	4.84
TraesCS1A02G001200	2.32187	2.33598	2.60089	2.26027	2.46627	2.46217	2.16029	1.86696	2.83774
TraesCS1A02G001400	5.24028	5.20203	5.92105	5.23488	6.25048	6.19138	5.60649	6.07139	6.2082
TraesCS1A02G001300	2.59616	2.76227	2.67536	3.99375	5.06863	4.746	3.20253	3.55129	3.63495
TraesCS1A02G001500	3.24317	2.93636	3.45111	3.54787	4.13281	3.55376	3.67363	3.61434	3.72745
TraesCS1A02G001600	-0.0189488	0.152493	0.156263	-0.0186492	0.0861612	0.374523	0.20893	-0.00356353	0.142291
TraesCS1A02G001700	1.70549	1.93431	2.0827	2.2981	2.54929	1.93847	2.1981	1.83968	2.15405
TraesCS1A02G001800	10.0661	9.60595	10.0986	10.5217	10.1975	10.8274	10.0398	10.0605	10.1244
TraesCS1A02G001900	9.60836	9.33259	9.54433	9.41893	9.13602	9.49504	9.18926	9.34645	9.29203
TraesCS1A02G002000	5.97261	5.68893	5.80956	6.21231	6.14755	6.3895	6.26549	5.98357	5.79124
TraesCS1A02G002100	6.98636	6.71565	7.08444	7.02856	6.95419	6.57455	6.93877	6.1766	6.69976
TraesCS1A02G002200	7.87519	8.11276	7.71394	7.86137	7.86391	7.8636	7.49207	8.02513	7.49578
TraesCS1A02G002300	6.49432	6.39507	6.32241	6.26147	6.04987	6.08778	6.61004	6.53782	6.63666
TraesCS1A02G002400	4.55914	4.12292	4.1379	2.60805	2.01652	2.59634	1.8719	2.00574	1.94519
TraesCS1A02G002500	6.78991	6.86354	6.57915	7.19966	6.9285	6.24851	6.95733	6.93855	7.18861
TraesCS1A02G002700	8.46814	8.96004	8.50404	8.23898	8.36279	7.70224	8.46336	8.22448	8.12789
TraesCS1A02G002900	0.537298	0.534929	0.553664	0.537704	0.538263	0.541143	0.942441	1.28578	1.12527
TraesCS1A02G003000	0.589167	0.583877	0.623678	0.955327	0.591299	0.753052	1.0145	1.91509	0.978592
TraesCS1A02G003100	1.14465	1.13339	1.44956	1.30869	1.14915	1.16228	2.3265	2.95299	2.5304
TraesCS1A02G003700	0.347902	-0.121343	-0.0321829	-0.216432	-0.216021	-0.213913	-0.0862256	-0.201532	-0.0466231
TraesCS1A02G004000	0.764784	0.762087	0.783431	0.765246	0.765882	0.769162	1.59721	1.35215	1.35483
TraesCS1A02G004100	0.298913	0.294657	0.326802	0.299636	0.300629	0.305695	1.45603	0.910144	0.683046
TraesCS1A02G004200	4.93957	4.88818	4.56722	5.02647	4.9527	5.05963	6.15888	5.93533	6.01841
TraesCS1A02G005000	3.23792	2.31051	4.05117	1.23567	1.75232	1.26228	1.26961	1.37553	1.32773
TraesCS1A02G005100	3.37947	3.12299	3.85529	3.51377	3.70769	3.73216	2.90491	2.79601	2.3867
TraesCS1A02G005200	0.891403	1.09684	1.53074	1.01655	0.893469	0.899582	1.37476	1.89476	1.37632
TraesCS1A02G005400	0.176006	0.409892	0.343509	0.359744	0.364007	0.549293	0.179574	0.363474	0.185799
TraesCS1A02G005500	5.24067	4.92071	6.45127	5.12888	5.10436	4.93578	5.86874	6.55156	5.81319
TraesCS1A02G005600	6.60916	6.51489	6.30398	5.95097	6.03575	6.04998	6.41532	5.95472	6.17559
TraesCS1A02G005700	5.02986	5.33569	4.65359	5.31344	5.27153	5.45105	4.7148	4.95524	4.76586
TraesCS1A02G005800	10.2421	10.3804	8.94692	9.77114	9.82837	9.82686	9.81477	9.88538	9.43662
TraesCS1A02G005900	9.00428	8.91986	9.22876	8.56491	8.60279	8.8373	9.69438	10.2945	9.95104
TraesCS1A02G006000	6.62532	6.7985	5.29988	2.59135	3.5913	2.28645	3.11637	3.36496	2.67712
TraesCS1A02G006200	2.26357	2.13091	2.1918	2.66124	2.7373	2.0839	3.4369	3.3049	3.20614
TraesCS1A02G006500	2.0863	1.82827	2.10467	2.37619	2.72114	1.92727	1.46978	1.51845	1.49558
TraesCS1A02G006800	1.00181	0.692149	0.721715	0.81286	0.697537	0.946632	1.15154	1.09181	1.52994
TraesCS1A02G006900	0.000530754	-0.0013234	0.0132309	0.197927	0.43539	0.317648	0.126191	0.200125	0.010814
TraesCS1A02G007000	1.97645	1.68413	2.23115	1.8024	1.74152	1.61528	1.27147	1.30892	1.29122
TraesCS1A02G007500	9.83281	9.62884	9.86867	9.96994	9.74589	10.7062	10.0498	10.0858	10.0033
TraesCS1A02G007800	7.28546	6.73995	7.27931	7.00598	6.68146	6.68044	4.71504	4.1377	4.50528
TraesCS1A02G008100	2.81917	2.83403	2.65025	2.02827	2.74825	2.26976	5.41999	4.52707	4.63561
TraesCS1A02G008400	2.39095	2.39142	1.76932	1.83445	1.94652	2.17438	2.61748	2.7949	2.65849
TraesCS1A02G008500	3.67023	3.2105	3.61107	2.62291	3.19208	2.78137	3.46488	4.15841	4.13592
TraesCS1A02G008600	1.68846	1.42095	1.65903	1.46334	1.47149	1.51165	4.54039	5.18355	4.67842
TraesCS1A02G009000	6.7299	6.7806	6.77883	6.76353	6.81832	7.08771	7.00544	7.30638	7.18124
TraesCS1A02G009100	4.29233	4.05194	4.05617	4.04164	4.09715	4.0667	4.39308	4.71792	4.63585
TraesCS1A02G009200	0.770604	0.651025	0.680422	0.773014	0.656387	1.00964	1.27657	1.42827	0.989955
TraesCS1A02G009300	1.64597	1.09946	1.1153	1.28977	1.03145	0.925253	1.26124	1.13936	1.35126
TraesCS1A02G009320	0.635815	0.630029	0.673358	0.636796	0.638143	0.645001	1.7091	1.2679	1.76178
TraesCS1A02G009400	1.921	1.85802	1.96228	1.68735	1.6991	1.75657	6.82118	5.5348	6.42968
TraesCS1A02G009900	1.62292	1.58923	1.81308	1.62849	2.65489	1.67357	5.02083	4.68243	4.53362
TraesCS1A02G010200	1.17235	1.39138	1.2202	1.42304	1.42929	1.18404	2.07984	2.32028	2.25516
TraesCS1A02G010300	4.02012	3.62024	3.70831	3.70731	3.30617	3.99165	4.64227	4.69024	4.56355
TraesCS1A02G010400	3.24406	3.45164	2.96276	2.26414	2.1022	2.13171	4.92373	3.93284	4.50641
TraesCS1A02G011100	2.50395	2.2339	2.71997	3.51969	3.90163	4.13629	3.65772	3.45796	3.2264
TraesCS1A02G011200	4.97803	4.95008	5.00106	4.66007	4.91624	4.83535	4.96798	4.2571	4.56431
TraesCS1A02G011500	3.84228	3.78771	3.83781	3.12465	3.31459	3.26551	3.56789	3.43176	3.52925
TraesCS1A02G011600	6.43264	6.05289	6.07495	6.54622	6.48519	6.54169	6.1541	5.88396	6.20636
TraesCS1A02G011800	2.1214	1.46125	1.24626	1.02832	1.02953	1.1701	1.49627	1.44004	1.37304
TraesCS1A02G011900	1.48099	1.23172	1.08498	0.869483	0.870573	0.876151	1.87241	1.11104	1.21283
TraesCS1A02G012000	1.36662	1.63411	1.77511	0.985698	0.986748	0.992128	1.43472	1.3795	1.17449
TraesCS1A02G012400	3.5296	3.35771	3.28246	1.788	1.93899	1.80776	2.5348	2.46678	2.22144
TraesCS1A02G012500	6.53652	6.87014	6.47853	6.35944	6.37508	5.9353	6.38289	6.4103	6.33658
TraesCS1A02G012600	1.70971	1.59222	2.22005	2.07625	1.72234	1.40715	1.77147	1.65142	2.46404
TraesCS1A02G012700	3.07471	2.80074	3.18569	3.48019	3.49653	3.70547	3.18368	3.05983	3.13465
TraesCS1A02G012800	1.40442	1.13482	1.61347	1.41006	1.6203	1.45672	1.05137	1.26308	1.22199
TraesCS1A02G012900	3.59948	3.56764	3.37805	4.34996	4.47584	3.96236	3.78563	3.34221	3.22373
TraesCS1A02G013000	4.50145	4.33361	4.65607	4.51667	4.40385	4.15737	4.50434	4.44291	3.74624
TraesCS1A02G013600	0.660259	9.14514	0.924118	0.668614	0.679914	0.734737	0.75229	0.979746	0.882673
TraesCS1A02G013700	5.42618	5.35862	5.43661	6.23016	6.31544	5.89662	5.90669	5.73955	5.7929
TraesCS1A02G013800	10.2673	10.3513	10.4158	9.67917	10.163	9.4882	10.2307	9.92637	9.7352
TraesCS1A02G014100	-0.43665	0.549723	-0.212557	-0.436245	-0.435688	-0.43284	-0.431875	-0.409208	-0.423806
TraesCS1A02G014300	3.56708	3.44305	3.65088	4.30908	4.31124	3.88464	2.29424	2.41313	2.35853
TraesCS1A02G014900	1.15658	0.871153	1.75076	0.789772	0.665813	0.671077	0.817403	0.911779	0.867627
TraesCS1A02G015100	9.8057	9.11328	10.1973	10.1658	10.208	10.371	9.84001	10.0413	9.65793
TraesCS1A02G015200	4.90163	4.46173	4.44978	4.65973	4.86872	4.62065	5.99228	5.62512	5.4746
TraesCS1A02G015300	7.29634	7.71269	7.55281	7.54366	7.4351	7.38511	7.55968	7.72939	7.43695
TraesCS1A02G015400	4.14846	3.79383	3.42425	3.69543	3.52347	3.92118	4.13139	3.38967	4.29508
TraesCS1A02G015900	8.20842	8.18798	8.10376	6.6068	7.06266	6.26831	7.45252	7.45744	7.60452
TraesCS1A02G016000	0.878733	1.32078	1.05666	0.582428	0.698096	0.587172	0.719373	0.61024	0.903402
TraesCS1A02G016100	-0.00443925	-0.108018	-0.502487	-0.512947	-0.512603	-0.51083	-0.510226	-0.490021	-0.505102
TraesCS1A02G016200	3.27564	3.52567	3.17596	2.33655	2.09002	2.10706	3.182	3.5498	3.25846
TraesCS1A02G016900	6.74706	7.18533	6.79599	6.86885	7.02436	6.82487	6.84079	6.71885	6.46744
TraesCS1A02G017000	5.17954	5.20626	5.0434	5.29686	5.52397	4.9711	4.77926	4.51638	4.9605
TraesCS1A02G017800	3.11753	3.21479	3.32907	2.05739	2.33899	1.85553	1.70047	2.00463	1.7419
TraesCS1A02G017900	4.48928	4.26184	4.62032	4.54675	4.7217	5.14635	7.82736	7.35741	7.28981
TraesCS1A02G018000	2.66436	2.5982	2.52444	2.02792	2.0352	1.97307	2.17563	1.97611	2.388
TraesCS1A02G018100	1.22921	1.41403	1.36039	1.3138	1.52751	1.35112	1.1669	1.39541	1.20939
TraesCS1A02G018300	1.27963	1.25572	1.41799	1.28361	1.28903	1.31597	4.1016	3.59567	3.66202
TraesCS1A02G018400	2.13216	1.82537	1.77692	1.59848	1.82762	1.54321	1.44151	1.5348	1.49093
TraesCS1A02G018500	4.03477	3.77423	4.43374	3.48235	3.6087	3.56944	4.08246	4.25689	4.66313
TraesCS1A02G018600	2.91742	2.92249	2.96859	2.66758	2.16091	2.73943	4.24666	4.21319	4.57181
TraesCS1A02G018700	-0.37849	-0.379973	-0.368345	-0.177658	-0.00847308	0.0280692	-0.37548	-0.361781	-0.370275
TraesCS1A02G018900	5.70384	5.90886	6.24323	6.14567	5.87404	6.28147	6.14754	6.37504	6.18155
TraesCS1A02G019000	9.11239	9.0613	9.09811	8.87093	8.83168	9.07325	9.90685	10.0677	10.0948
TraesCS1A02G019200	5.85149	5.97969	6.08302	6.19192	6.34877	5.65697	6.48551	6.12793	6.28151
TraesCS1A02G020300	4.30707	4.10008	4.07266	4.378	4.31157	4.72471	4.11094	4.29376	4.33137
TraesCS1A02G020400	3.70031	3.82498	3.38559	3.84147	3.45789	2.90049	3.81644	2.5458	3.40507
TraesCS1A02G020500	9.3006	9.26182	9.04457	9.39993	8.89836	9.40888	9.55884	9.48063	9.53703
TraesCS1A02G020600	5.86052	5.47064	5.88705	6.38339	6.53672	5.98255	5.96617	5.46059	5.70285
TraesCS1A02G020700	2.63988	2.56974	2.25067	1.73034	1.61045	1.87453	2.62817	2.18598	1.82371
TraesCS1A02G020900	4.49313	3.91294	4.70463	5.86335	5.82478	5.84323	5.16325	5.4911	5.55537
TraesCS1A02G021000	7.38623	7.58321	5.29869	6.25584	6.12193	7.23843	4.79563	5.84252	5.08205
TraesCS1A02G021100	8.17322	7.99459	8.36619	9.32526	8.94317	9.34175	8.06325	8.12843	8.28245
TraesCS1A02G021200	1.94334	2.51798	2.09527	1.69938	1.60079	1.62053	2.29998	1.89265	1.82339
TraesCS1A02G021700	2.24266	2.11981	2.63553	1.64794	1.65033	1.66246	2.61689	2.95508	2.80219
TraesCS1A02G022500	7.13873	7.07381	7.2575	7.2523	7.13927	7.2547	7.16549	6.93798	7.08316
TraesCS1A02G022600	1.72302	1.51291	1.56288	1.0585	0.830897	0.973321	0.838409	0.868607	0.854346
TraesCS1A02G023400	6.22431	6.17666	6.21803	6.03001	6.30563	5.96297	6.09733	6.41768	6.14149
TraesCS1A02G023600	1.88568	1.39823	1.5825	1.19565	1.19712	1.20462	2.16803	1.62377	2.14953
TraesCS1A02G023700	4.92931	5.20798	5.68562	4.56723	4.80714	4.77683	4.7189	4.84736	4.65985
TraesCS1A02G023800	7.20242	7.27669	7.25333	7.85199	8.2498	7.77591	7.51858	7.34754	7.33781
TraesCS1A02G024000	1.37423	1.34762	1.52691	1.37864	1.38465	1.64505	4.30062	4.11837	3.73965
TraesCS1A02G024200	1.67092	1.65843	1.75003	3.38644	2.90263	3.11594	2.48969	1.99559	2.23689
TraesCS1A02G024300	4.90633	4.76406	4.66503	5.34124	5.57528	5.30681	4.92304	4.10086	4.11493
TraesCS1A02G024400	2.58696	2.68315	2.93137	3.2089	2.99089	2.87596	3.23779	3.26424	3.05219
TraesCS1A02G024500	6.32364	6.43864	6.53532	6.22981	6.03641	6.07893	6.04882	6.01774	6.03844
TraesCS1A02G024600	6.17441	5.88488	6.47912	5.47431	5.63885	6.31072	6.18529	6.03069	6.07267
TraesCS1A02G024700	7.58692	7.24668	7.44565	7.39799	7.15419	7.90901	7.81325	7.62565	7.87241
TraesCS1A02G025100	6.16527	6.07815	5.15304	5.78454	5.79512	6.4586	5.80266	5.21946	6.05729
TraesCS1A02G025200	7.1585	7.49494	7.52765	7.36318	7.49396	7.3741	7.1565	7.31732	7.11402
TraesCS1A02G025500	4.47101	4.99579	4.24811	5.29086	4.99961	5.33615	7.34459	8.243	8.38243
TraesCS1A02G025600	6.83916	7.21726	6.60955	6.18507	6.28534	4.9074	7.68674	8.84933	8.63617
TraesCS1A02G025700	2.56022	2.62317	2.6202	3.47045	4.3805	3.42245	4.42306	3.53854	3.53186
TraesCS1A02G025800	0.681354	1.19143	0.596091	0.778288	1.02109	0.901447	0.81534	0.60162	0.592317
TraesCS1A02G025900	5.59631	5.76507	5.66114	5.06638	5.17451	4.84407	5.34013	5.4612	5.44967
TraesCS1A02G026100	0.61677	0.387767	0.242768	0.0583587	0.0588455	0.0613473	0.187811	0.0760313	0.228085
TraesCS1A02G026200	8.33693	8.47187	8.50304	5.92793	5.82838	5.79105	7.7967	8.29656	8.73128
TraesCS1A02G026300	3.38055	3.38986	3.7196	3.09608	3.10827	3.43913	3.30871	3.56821	3.11809
TraesCS1A02G026400	6.23694	6.43655	5.91452	5.48945	5.71036	4.76208	5.41705	5.18618	5.57507
TraesCS1A02G026800	1.53567	1.49538	1.75704	4.60436	5.58328	5.21975	1.60997	1.80736	1.72047
TraesCS1A02G027200	5.01468	4.83747	4.6789	4.90998	4.86516	5.25717	4.76759	4.92323	4.64812
TraesCS1A02G027500	0.922884	0.91845	0.952591	1.45924	1.23844	1.36288	1.79342	1.32006	1.11406
TraesCS1A02G027600	1.62996	1.61854	1.70279	2.63481	3.25676	3.05053	2.26611	2.1256	2.18206
TraesCS1A02G027800	1.12495	1.11383	1.19446	2.52942	2.50521	2.90477	1.1467	1.2122	1.18201
TraesCS1A02G028400	1.13948	0.772334	1.0875	0.716524	0.621206	0.636746	0.512504	0.532667	0.523078
TraesCS1A02G028500	3.26744	3.63693	3.08084	3.38624	3.45178	3.67174	4.15837	3.71638	3.91078
TraesCS1A02G028600	3.97734	4.0645	3.94456	2.73264	3.09144	3.03685	2.51175	2.53336	2.46422
TraesCS1A02G028700	2.6674	2.46508	2.18687	2.28131	2.16332	2.27995	2.1453	1.95956	1.77857
TraesCS1A02G028900	5.01013	4.88921	4.74125	3.84017	3.3879	3.94398	4.15169	4.12168	3.81433
TraesCS1A02G029100	3.60861	3.77773	3.54496	3.26917	3.28511	2.44547	3.57292	2.59939	2.80695
TraesCS1A02G029200	3.29524	3.11518	2.73887	2.41955	2.42738	2.91316	2.73446	2.90784	3.03733
TraesCS1A02G029300	9.64464	9.90119	10.0128	9.60987	9.73158	9.32779	9.69399	11.2652	10.8821
TraesCS1A02G029700	0.831849	0.878689	1.31984	0.530916	0.751315	0.535658	0.537007	0.755323	0.715198
TraesCS1A02G029800	9.32428	9.26536	9.28361	10.225	9.88799	9.92474	8.63184	8.65327	8.88813
TraesCS1A02G029900	-0.129686	0.869822	-0.109444	-0.129144	0.124735	-0.124645	-0.123385	-0.104249	-0.113088
TraesCS1A02G030000	12.6895	12.338	13.2835	13.5249	13.5207	13.6434	12.739	13.1009	12.9936
TraesCS1A02G030100	8.09132	7.62756	7.69914	8.05538	7.76323	8.49312	8.30667	7.98559	8.2399
TraesCS1A02G030400	6.91144	6.51159	6.44803	8.16149	8.09712	8.43152	8.39095	8.35448	8.31183
TraesCS1A02G030500	3.42188	2.84591	3.08715	3.86836	4.14742	3.95362	3.40394	2.88656	3.14134
TraesCS1A02G030600	5.44643	5.94452	5.11777	5.18792	5.65219	5.69589	5.45707	5.66578	5.50619
TraesCS1A02G030700	7.09662	6.43697	9.0526	7.37953	7.96703	6.22502	7.46723	7.81987	7.78943
TraesCS1A02G030900	3.14527	3.09498	3.8181	5.92307	5.7688	5.35672	5.28856	5.08478	5.2964
TraesCS1A02G031200	8.10283	8.16229	8.37301	8.09266	8.25061	8.02291	8.33031	8.27619	8.27815
TraesCS1A02G031300	8.59548	7.996	8.98015	9.20046	9.1657	8.38368	9.67328	10.0244	10.0472
TraesCS1A02G031800	1.48504	1.45945	1.63345	4.42591	3.95201	3.89775	1.53344	1.95731	1.6081
TraesCS1A02G031900	-0.459211	-0.46085	-0.448091	0.136115	-0.0642923	-0.456567	-0.455893	-0.436865	-0.450193
TraesCS1A02G032200	1.65074	1.18675	1.67102	0.730673	0.73179	0.879817	0.886062	0.769961	0.755575
TraesCS1A02G032900	4.74204	5.38601	4.64898	5.68097	5.93139	5.93912	6.0603	5.59316	5.29308
TraesCS1A02G033000	5.7112	5.70979	5.84869	6.15452	5.8998	6.57004	6.669	6.8458	6.52332
TraesCS1A02G033100	7.84771	7.88893	7.54694	7.67354	7.64196	7.94777	7.11239	7.12299	6.92126
TraesCS1A02G033200	8.69904	8.86543	8.36484	10.0867	9.47536	9.63305	8.40454	8.05202	8.95776
TraesCS1A02G033300	2.76465	2.71729	2.545	3.24345	3.21107	3.55534	3.54308	3.39212	3.56405
TraesCS1A02G033500	10.5846	9.90304	10.2501	10.2182	10.497	10.0634	10.1158	10.8657	10.5107
TraesCS1A02G033600	5.754	5.64511	5.73246	5.36383	5.20574	5.91474	5.88682	5.49255	5.59441
TraesCS1A02G033700	0.384226	0.381721	0.401321	0.584658	0.753979	0.507911	0.620957	0.745422	0.80304
TraesCS1A02G033800	4.16093	3.93836	3.8128	3.5986	3.78473	3.3496	3.8563	3.67614	3.97502
TraesCS1A02G034300	6.45505	6.39475	5.92208	6.16802	6.47771	6.0971	5.42066	5.26292	5.37679
TraesCS1A02G034600	3.61082	4.08117	4.63318	5.02987	4.96305	4.8638	4.96682	4.8731	4.12953
TraesCS1A02G034700	2.92416	2.94521	2.96145	3.02389	2.29255	2.73555	2.6083	2.74782	2.64548
TraesCS1A02G035000	3.79848	4.27538	3.46976	3.73523	4.09058	4.32645	3.68544	2.9115	3.32172
TraesCS1A02G035200	4.31295	3.8949	4.45883	4.35608	4.62679	4.2088	4.31199	4.10129	4.46834
TraesCS1A02G035300	2.01358	2.25012	2.32105	1.92956	2.18411	2.70521	2.39349	1.96687	2.46301
TraesCS1A02G035500	1.66469	1.512	1.5946	1.52512	1.91009	2.46128	2.66713	2.82042	3.08724
TraesCS1A02G035600	7.17046	7.31988	7.15159	6.15	6.65193	6.38692	6.31729	6.42354	6.52879
TraesCS1A02G035800	8.77523	8.36346	8.50136	7.20091	7.39173	8.10095	9.22501	9.28276	9.14409
TraesCS1A02G035900	1.43735	1.5234	1.18365	0.970975	1.09196	0.977822	1.95788	1.20969	1.30894
TraesCS1A02G036100	7.86458	7.59415	8.20643	8.06235	7.83741	7.69538	7.59187	7.99729	7.95504
TraesCS1A02G036200	9.40096	8.8259	9.70557	8.11017	7.92794	8.44486	9.33349	9.49146	9.0913
TraesCS1A02G036300	4.72879	4.53957	5.28398	4.83234	4.76599	4.40455	4.57406	4.26479	4.45167
TraesCS1A02G036500	1.87496	1.83999	1.85929	1.95333	2.0304	2.08071	2.02351	1.56011	2.31022
TraesCS1A02G036800	0.580994	0.577741	0.602974	0.880967	1.23664	0.712353	1.17832	0.801866	0.762238
TraesCS1A02G037400	7.78174	7.64547	8.13597	8.32097	8.17371	8.13707	8.11439	8.22984	8.2213
TraesCS1A02G037700	2.48583	2.65672	2.24028	1.93734	2.02777	1.981	1.777	2.04141	2.09256
TraesCS1A02G037800	0.0873252	0.225131	0.158208	0.0891246	0.0915984	0.104277	0.208066	0.00663203	0.144883
TraesCS1A02G037900	9.08258	8.5412	9.23301	9.10136	9.31006	9.49942	8.52993	8.75218	8.70121
TraesCS1A02G038300	2.72719	2.5336	2.66368	2.07044	2.29908	2.35743	1.67936	1.73207	1.87783
TraesCS1A02G038400	1.52873	1.39463	1.33367	1.53339	1.42133	1.44368	2.56355	2.14742	2.4381
TraesCS1A02G039100	2.07324	1.96337	2.06185	2.39872	2.60647	2.41389	2.22496	1.94688	2.25704
TraesCS1A02G039200	5.87417	5.84018	5.98917	5.63363	5.79473	5.77317	5.48021	5.48402	5.31498
TraesCS1A02G039400	7.19127	6.84967	7.01401	7.46689	7.63142	8.16524	7.89474	7.98326	7.80052
TraesCS1A02G039800	3.77323	3.74353	4.41414	3.97807	3.80027	3.5778	4.34818	4.72226	4.11345
TraesCS1A02G039900	3.079	3.45089	4.04184	3.1418	3.15747	3.12351	2.94884	2.50419	2.25877
TraesCS1A02G040000	0.947788	1.31472	1.16141	0.780306	0.564144	0.568274	0.703663	0.592185	0.581507
TraesCS1A02G040400	4.66963	4.70253	4.20476	4.58756	4.70642	4.36958	5.022	4.22892	4.63545
TraesCS1A02G040500	5.59094	5.48398	4.9318	5.91434	5.66142	6.33851	6.00525	5.18182	5.46437
TraesCS1A02G040600	9.5864	9.17503	9.85119	9.53245	9.68651	9.38714	9.78997	9.8187	9.66382
TraesCS1A02G040700	2.0159	1.61558	1.72281	1.31059	0.987055	1.13041	1.13671	1.02933	1.01336
TraesCS1A02G041100	2.29732	1.90169	2.01221	1.40252	1.40634	1.42582	1.55193	1.9664	1.3154
TraesCS1A02G041300	1.05392	1.04612	1.10418	1.83521	2.43246	2.31185	1.37081	1.11738	1.095
TraesCS1A02G041400	2.16037	2.10353	2.46852	6.63921	7.96641	6.8037	4.22383	2.80847	2.41789
TraesCS1A02G042700	7.84056	7.5296	8.28266	7.96879	8.1471	8.01569	7.78816	8.2089	8.31192
TraesCS1A02G042800	2.53959	2.49063	2.66405	2.71413	2.55897	2.4747	2.81446	2.50776	2.52528
TraesCS1A02G043200	8.35426	8.2743	8.87028	8.28084	8.32619	8.68689	8.27566	8.68358	8.34843
TraesCS1A02G043300	1.31419	1.50581	1.53269	2.14245	1.99284	2.11315	1.32619	1.72303	1.88709
TraesCS1A02G043400	3.42246	3.4751	3.15905	3.67113	3.81613	3.37217	3.59714	3.41635	3.51222
TraesCS1A02G043600	7.11173	7.19728	7.17797	7.30655	7.49799	7.07115	7.23247	7.5604	7.16511
TraesCS1A02G044200	5.35726	5.47518	5.68531	4.80029	4.60912	4.59718	5.51756	5.54329	5.24693
TraesCS1A02G044500	7.02318	7.26917	7.15824	7.17695	7.16551	6.87513	7.28394	6.71494	6.92555
TraesCS1A02G044600	6.37035	5.8829	6.24415	6.91326	6.75951	7.54074	6.19029	5.81151	6.032
TraesCS1A02G044800	5.31852	5.36469	5.25251	5.43008	5.40718	5.6141	5.025	4.77738	4.88078
TraesCS1A02G045300	7.01454	7.95847	7.4061	6.70172	7.20854	5.97809	6.75448	6.70541	6.74566
TraesCS1A02G045400	7.83545	8.08437	7.84947	7.91032	7.94372	7.33048	7.33934	7.31835	7.24011
TraesCS1A02G045700	9.53883	9.28718	9.33597	9.91749	9.92379	10.274	9.618	9.66397	9.60807
TraesCS1A02G045800	7.5024	7.7247	7.06579	7.2777	7.49221	7.51813	7.79144	7.45002	6.91086
TraesCS1A02G046100	1.71038	1.96862	2.09176	2.0197	2.3091	1.84241	1.85397	2.03061	1.69738
TraesCS1A02G046300	4.30061	3.91089	3.91196	3.71111	4.12729	3.99233	4.52088	4.13872	4.37092
TraesCS1A02G046400	8.98247	8.55519	9.61196	9.01544	9.04723	8.63794	9.23124	9.85992	9.67077
TraesCS1A02G046500	7.08113	7.07903	6.98847	6.64047	6.55747	5.95011	7.02986	6.80976	6.57915
TraesCS1A02G046600	8.03687	8.4104	7.97543	7.93967	7.96624	8.12617	7.93058	7.94316	7.87974
TraesCS1A02G046800	5.3326	5.42709	5.56644	5.50297	5.64704	5.46404	5.5192	5.93555	5.83685
TraesCS1A02G047000	7.86373	8.20041	8.25009	7.79619	7.58442	7.32962	7.60656	7.85824	7.97517
TraesCS1A02G047200	3.62619	3.68201	3.42572	3.47894	3.69247	3.04118	3.6448	3.50496	3.36967
TraesCS1A02G047300	1.54619	1.70153	0.901784	0.678153	0.920463	0.826436	0.686507	0.715691	0.701933
TraesCS1A02G047400	0.351266	3.69749	0.461549	0.354715	0.359386	0.382141	0.389456	0.484979	0.444105
TraesCS1A02G047500	6.70721	6.68523	6.73425	6.8215	6.65515	6.28079	6.64953	6.59155	6.62389
TraesCS1A02G048100	0.582454	0.426002	0.360103	0.193747	0.292014	0.488327	0.197018	0.20901	0.346479
TraesCS1A02G048600	3.01678	2.90344	2.58193	3.43391	3.51583	2.44635	2.89216	2.88888	3.12747
TraesCS1A02G048700	6.17107	6.9454	5.48413	6.28563	6.0166	6.32726	5.37844	5.98485	6.33862
TraesCS1A02G049000	1.64315	1.45708	1.85714	1.7214	1.27999	1.848	1.93286	1.50581	1.59692
TraesCS1A02G049100	0.355704	0.395994	0.111504	0.195941	0.286334	0.211212	0.215555	0.28521	0.109336
TraesCS1A02G049300	5.74485	5.72543	4.45153	4.56501	4.92855	5.01005	5.79396	4.84857	5.31156
TraesCS1A02G049600	6.5463	7.39679	6.767	7.84463	8.09117	6.26292	6.83183	6.35856	6.82159
TraesCS1A02G049700	8.11377	8.40742	8.15487	8.98255	8.89567	9.29703	9.24772	8.90132	8.99443
TraesCS1A02G050100	8.06897	8.0748	8.05011	9.06686	9.01688	9.14821	7.4839	7.57625	7.67873
TraesCS1A02G050300	1.93425	1.37239	1.22066	1.89133	1.65316	1.90506	1.32696	1.42085	1.21433
TraesCS1A02G050700	1.63069	1.25893	2.01147	0.674045	0.67546	0.682664	0.685092	0.722771	0.705177
TraesCS1A02G051200	3.06993	2.97422	3.00338	1.22132	1.22457	1.24092	1.24637	1.32731	1.2903
TraesCS1A02G051300	5.36196	5.43319	4.8201	5.16242	5.22158	4.73522	5.5398	4.77834	4.86809
TraesCS1A02G051400	0.676415	0.795306	0.665902	0.679593	0.683955	0.871301	0.613145	0.515525	0.651731
TraesCS1A02G051500	8.07635	8.23632	8.2966	8.6092	8.44502	9.33303	8.86451	8.48656	8.49877
TraesCS1A02G051600	2.52715	2.58696	2.31493	3.01365	2.33462	2.19026	2.75092	2.81667	2.60854
TraesCS1A02G051700	10.8272	10.6897	11.1131	10.5662	10.637	10.531	10.5598	11.4387	11.3256
TraesCS1A02G051800	4.42833	4.33119	4.40246	4.74739	4.34127	4.23546	3.18582	3.02225	3.22046
TraesCS1A02G051900	6.46717	6.61177	6.47129	6.66938	6.59473	6.96797	6.53217	6.44716	6.40726
TraesCS1A02G052100	4.63113	4.31836	4.47881	4.44899	4.38285	4.44769	4.47881	4.48105	4.30742
TraesCS1A02G052200	7.35462	7.38493	7.15527	6.75406	6.92746	6.49801	7.61856	7.23036	7.44478
TraesCS1A02G052300	3.89475	3.47118	3.77459	4.83587	4.82301	5.13837	3.90082	3.76955	3.93523
TraesCS1A02G052400	0.311844	0.684628	0.119405	-0.0812862	-0.0807456	-0.0779735	-0.0770309	-0.0619026	-0.069083
TraesCS1A02G053600	0.904269	0.899668	0.935008	1.63477	1.70159	1.51248	1.05022	0.943384	1.36852
TraesCS1A02G054000	6.22506	5.75038	5.97631	6.24369	5.98737	6.49921	5.73884	5.75312	5.67832
TraesCS1A02G054300	6.49324	6.42504	6.82378	6.24747	6.0804	5.63638	6.83569	6.54501	6.49233
TraesCS1A02G054400	3.74648	3.4851	3.08525	3.56991	3.62762	3.90101	3.81927	3.36991	3.62868
TraesCS1A02G054700	0.54685	0.603619	0.675334	0.35192	0.352486	0.355393	0.586148	0.709563	0.651679
TraesCS1A02G054900	5.79297	6.08602	5.80825	5.52144	5.7827	5.67446	5.65964	5.6721	5.86501
TraesCS1A02G055000	7.14865	7.09401	7.22647	7.5552	7.38491	7.70819	7.60323	7.46851	7.54327
TraesCS1A02G055200	7.6897	7.60988	8.1354	7.70509	7.55006	8.00154	7.64774	8.21149	7.88403
TraesCS1A02G055400	6.06255	6.09598	6.26735	7.52485	7.32085	7.54668	8.08814	7.5601	8.01216
TraesCS1A02G055600	0.396695	0.133897	0.550937	0.233244	0.479164	0.138451	0.139173	0.32467	0.145345
TraesCS1A02G056000	0.424238	0.480214	0.549888	0.232753	0.338471	0.235825	0.556696	0.251001	0.526716
TraesCS1A02G056105	1.93155	2.05521	1.96979	1.14093	1.47047	1.14919	1.29148	1.18862	1.49123
TraesCS1A02G056100	2.07297	2.30636	2.38922	1.72124	1.52725	1.41415	1.55384	1.82268	1.87765
TraesCS1A02G056200	8.74834	7.86371	9.07106	7.00939	6.78725	7.62446	7.89081	8.73189	8.6886
TraesCS1A02G056500	6.16843	6.5197	6.99765	6.94723	7.03083	7.21534	6.22722	6.45059	6.22831
TraesCS1A02G056600	5.3152	5.47257	5.45444	5.45572	5.19197	5.62608	5.86062	5.86952	6.03182
TraesCS1A02G056700	2.34268	2.66312	2.06077	1.51446	1.51646	1.52666	1.80393	2.35781	2.64052
TraesCS1A02G056900	5.33275	4.94492	4.62483	6.39273	6.14451	6.12169	6.16137	5.9562	6.07967
TraesCS1A02G057100	4.01301	3.96469	4.29881	3.91572	4.39751	3.68444	4.20076	4.12365	4.1274
TraesCS1A02G057200	9.47466	9.06144	12.5578	9.12682	9.49121	7.82165	12.153	12.453	12.4046
TraesCS1A02G057300	2.92575	2.76908	2.99431	2.84186	2.56282	2.36795	3.09843	2.09106	2.59561
TraesCS1A02G057700	0.795757	0.789919	0.833871	1.61062	1.79078	1.91704	0.807389	0.844013	0.826848
TraesCS1A02G057900	1.52847	1.64034	2.01072	1.53338	1.5401	1.36905	1.37495	1.87775	1.56013
TraesCS1A02G058300	4.46455	4.21488	4.22089	4.28529	4.36432	4.46073	4.29356	4.31792	4.44343
TraesCS1A02G058400	9.40813	9.03173	10.0522	9.33343	9.59782	9.05348	9.80203	10.8078	10.2147
TraesCS1A02G058600	5.00888	4.74763	4.62083	2.13152	1.97063	2.20155	2.0354	1.98022	1.90548
TraesCS1A02G058700	0.712696	1.21404	0.73355	0.910409	0.915121	0.939092	1.04223	1.07325	1.01415
TraesCS1A02G058900	8.20016	7.9172	8.44032	9.36937	8.9876	8.78151	8.40966	8.59015	8.55118
TraesCS1A02G059100	3.74703	5.28527	3.25861	4.81812	5.22367	4.22907	4.40595	3.59533	3.91024
TraesCS1A02G059200	5.98277	5.7861	6.44641	5.44767	5.56608	5.76832	6.32372	6.92288	6.93011
TraesCS1A02G060100	4.07591	4.08275	3.74282	4.32211	3.96746	3.88522	4.32908	4.34799	3.89559
TraesCS1A02G060500	5.15791	4.7151	4.06143	5.90812	5.52134	6.57531	5.2645	4.82003	5.0641
TraesCS1A02G060700	5.3652	5.15002	4.44122	5.21934	5.14984	5.74406	5.23544	4.7243	4.94665
TraesCS1A02G061600	1.25926	1.02228	1.06581	1.7927	1.86198	2.08765	1.30807	1.07599	1.05879
TraesCS1A02G061700	10.146	9.92161	10.4756	10.3422	10.2823	10.677	10.6177	10.939	10.9455
TraesCS1A02G061900	0.470194	0.491309	0.489536	0.0796429	0.0800263	0.0820028	0.0826788	0.0938018	0.0884584
TraesCS1A02G062100	9.49734	9.23314	8.89215	9.02014	8.96654	8.92906	9.13858	9.20531	8.73745
TraesCS1A02G062200	2.8763	3.70886	2.44332	2.82177	2.83429	2.6567	3.32325	2.91504	3.62827
TraesCS1A02G062400	4.68177	4.56518	4.52984	4.62739	4.51875	4.32631	4.6499	4.58497	4.45481
TraesCS1A02G063300	2.32043	2.29648	2.46592	4.3641	4.29572	3.44603	4.41669	4.16668	4.20405
TraesCS1A02G063500	4.99482	4.79544	4.74691	4.75066	4.55193	5.67902	4.85833	4.54334	4.5294
TraesCS1A02G063600	3.48895	3.25689	3.32447	3.33582	3.39558	3.15504	3.66715	3.2191	3.10148
TraesCS1A02G064000	7.36646	7.17847	7.38713	7.29286	7.5293	7.31188	7.74865	7.99325	8.32211
TraesCS1A02G064100	6.7633	6.72764	6.7203	7.28873	7.14131	6.52524	6.24956	5.76269	5.79975
TraesCS1A02G064900	1.71738	1.21969	1.15519	1.94711	1.90953	1.12886	1.48541	1.16462	1.58133
TraesCS1A02G065000	1.15807	0.992527	0.692715	0.953703	0.7801	0.677271	1.00159	1.0322	0.84222
TraesCS1A02G065200	1.16901	0.964256	0.994904	1.59606	1.41849	1.09615	1.39733	1.34402	1.39943
TraesCS1A02G065300	5.3142	5.64059	4.84141	5.51099	5.41842	5.00887	6.0169	7.85342	7.79885
TraesCS1A02G065400	5.67563	5.48483	5.4674	5.6801	6.45676	6.00063	5.05998	5.35567	4.72159
TraesCS1A02G065600	4.03849	4.10218	3.46528	3.64354	3.95285	3.64997	3.57242	3.78892	3.22411
TraesCS1A02G065700	7.42378	7.57546	7.93512	7.54557	7.54915	6.99134	8.24841	8.21894	8.19788
TraesCS1A02G065800	2.64054	2.31683	2.67048	2.92007	3.14657	2.95589	2.8045	2.31758	2.89296
TraesCS1A02G066000	0.0904253	0.0884767	0.103776	0.286688	0.523182	0.313964	0.416122	0.10751	0.25462
TraesCS1A02G066200	5.29669	5.12879	3.73366	4.15005	4.53433	4.06343	4.49871	5.92859	5.24927
TraesCS1A02G066300	4.38726	4.39096	4.24286	4.51044	4.20104	4.2169	2.49499	2.63153	2.56902
TraesCS1A02G066400	8.13796	7.70234	8.50487	12.2186	12.0596	12.078	11.0505	11.4593	11.3108
TraesCS1A02G066700	6.96496	8.15819	6.74955	6.69128	6.69865	7.12166	7.67764	8.11786	7.02312
TraesCS1A02G066800	7.91562	9.13057	7.88083	7.79742	7.97524	7.25947	8.58969	8.46574	7.89657
TraesCS1A02G066900	10.127	11.017	10.8228	10.3727	10.7513	9.98579	10.3753	10.6843	10.5105
TraesCS1A02G067200	6.21568	6.1501	6.10433	6.3656	5.9392	5.66662	5.2695	5.1337	4.84764
TraesCS1A02G067300	4.63647	4.39257	3.3676	3.85461	4.0693	3.7581	4.45406	4.15056	4.50354
TraesCS1A02G067400	0.166164	0.00287292	0.00555845	-0.159026	-0.060386	-0.157019	-0.0435637	0.0248145	-0.151528
TraesCS1A02G067600	0.0257397	-0.0682609	-0.141647	0.028714	0.110298	0.0535793	-0.0373306	-0.139009	-0.143433
TraesCS1A02G067900	4.40027	4.87049	4.64595	3.95398	3.83689	3.48969	4.42308	4.49547	4.16036
TraesCS1A02G068000	5.83841	6.00672	4.73172	5.85656	5.81932	6.54224	5.36741	5.47951	5.48684
TraesCS1A02G068100	8.44808	7.64911	8.881	9.57125	9.52833	9.81801	8.01462	8.08731	8.44365
TraesCS1A02G068300	6.88234	7.16053	7.28454	6.93917	6.74896	4.40068	7.34127	7.04701	7.09691
TraesCS1A02G068400	5.20394	5.26581	5.27328	5.88888	6.48118	5.85717	4.86612	5.20133	5.04328
TraesCS1A02G068500	2.35744	2.18545	2.60711	2.29375	2.88543	2.78437	2.35635	2.45131	2.64723
TraesCS1A02G068700	0.909007	1.85209	0.820077	0.911536	1.02234	1.15304	0.799519	1.03153	1.26055
TraesCS1A02G069200	1.88228	1.62335	2.11816	2.86123	2.66341	3.30995	1.52421	1.59472	1.56206
TraesCS1A02G069300	6.60857	6.80895	6.33597	7.23497	6.75722	7.80915	5.81004	6.21934	5.66228
TraesCS1A02G069400	6.96125	6.96881	7.07463	6.85153	6.86339	7.11492	6.90252	6.98584	6.59637
TraesCS1A02G069500	1.16867	1.41121	1.00852	1.17204	1.52312	1.20033	1.10619	1.33358	1.38582
TraesCS1A02G069600	11.1472	11.1364	10.935	11.3781	10.8997	10.4076	10.3575	10.6372	10.9532
TraesCS1A02G069700	4.51468	4.81191	4.00249	4.12614	4.41274	4.23452	4.85747	4.23838	4.79191
TraesCS1A02G069900	8.69393	8.2651	8.97705	9.98173	9.68919	10.8	9.05253	9.27291	9.18657
TraesCS1A02G070100	0.650542	0.074954	0.0924317	0.0775814	0.0781089	0.0808181	0.423533	0.289736	0.390925
TraesCS1A02G070200	6.33521	5.52954	7.66813	6.32922	5.45873	7.98248	8.07101	9.30979	8.43819
TraesCS1A02G070300	5.63098	5.449	5.46097	6.15135	5.75817	6.54786	5.56891	5.76022	5.59965
TraesCS1A02G070400	10.2697	10.2703	9.6553	10.1821	9.57657	10.1242	9.26346	9.26836	9.82923
TraesCS1A02G070500	8.11582	8.02713	3.64011	6.06128	5.46222	6.50012	5.45635	4.15215	4.19935
TraesCS1A02G070600	6.45275	7.29874	6.26871	7.39623	6.59721	7.42997	6.24196	7.03981	7.37042
TraesCS1A02G070700	1.37557	1.27277	0.840039	1.25542	1.33126	1.14417	0.823368	0.846623	0.835545
TraesCS1A02G070900	3.04439	3.20934	2.51197	3.79957	3.72093	3.69974	3.40144	3.61624	3.71012
TraesCS1A02G071100	4.4969	4.40593	3.98842	4.36254	4.75748	4.81624	5.00767	4.4317	4.94884
TraesCS1A02G071300	2.7573	2.77025	2.86099	3.01068	3.30638	2.97374	3.83126	2.80202	3.00569
TraesCS1A02G071400	8.09704	7.10687	8.263	6.12305	5.59138	6.6606	7.18717	7.92206	7.5988
TraesCS1A02G071500	6.39855	5.72343	6.66359	6.59445	6.67141	7.23484	5.945	5.96254	5.8509
TraesCS1A02G071600	0.858227	0.853685	0.88853	1.40863	0.981547	0.99925	1.74765	1.40777	1.32527
TraesCS1A02G071657	0.43231	0.427287	0.464987	0.433162	0.434333	0.440293	1.71603	1.06159	0.972223
TraesCS1A02G071700	7.48932	7.30055	7.66224	7.30527	7.21372	7.38986	7.33926	7.3436	7.42752
TraesCS1A02G071800	8.63735	8.59614	8.58452	8.1943	8.43204	8.39845	8.56982	8.91299	8.20929
TraesCS1A02G072000	9.28114	9.38538	8.89167	9.39005	9.66017	9.57993	9.58379	9.36321	9.3469
TraesCS1A02G072100	4.30147	4.87209	4.3099	3.13338	2.89826	3.21847	2.97566	3.57587	3.3353
TraesCS1A02G072200	8.34925	8.66624	7.90101	7.38173	7.40109	7.53508	8.46279	8.67347	8.56577
TraesCS1A02G072600	10.0861	9.94463	9.96007	9.50787	9.41813	9.403	9.48563	9.43989	9.37351
TraesCS1A02G073000	7.69342	7.37678	8.09972	7.54534	7.76962	7.64333	7.71248	7.91602	7.74984
TraesCS1A02G073100	3.25146	3.03203	3.75605	3.39952	3.61008	3.73478	2.51029	3.1889	3.06723
TraesCS1A02G073200	1.79787	2.29454	1.55657	2.05452	1.5631	1.35127	1.60028	1.88172	1.67713
TraesCS1A02G073300	6.03728	8.05012	6.49875	5.95159	6.80234	5.86398	5.71363	6.43572	6.01445
TraesCS1A02G073400	4.87415	5.43319	5.3772	4.91357	5.16649	4.99151	5.36992	4.5379	5.26184
TraesCS1A02G073500	6.12514	6.2325	6.50004	6.53278	6.33318	6.49384	5.9001	6.57339	6.37414
TraesCS1A02G073600	2.37752	2.67016	2.06978	3.0878	3.00728	1.80419	1.65927	1.93897	1.69368
TraesCS1A02G073900	3.78374	4.48669	3.32793	3.06173	3.35645	3.21095	2.93472	2.97223	2.86651
TraesCS1A02G074400	8.78015	8.54335	9.13422	8.09798	8.17812	7.6474	8.79491	8.99604	8.8624
TraesCS1A02G074800	6.19004	6.82865	6.73557	6.56753	6.44544	6.66332	6.31431	5.66678	5.9566
TraesCS1A02G075000	4.52447	4.99163	5.84056	5.1655	5.43843	4.86652	4.87315	4.13661	4.51844
TraesCS1A02G075100	5.37047	5.20184	5.43741	5.19361	5.44238	5.64515	5.14017	5.11225	5.34996
TraesCS1A02G075200	3.69887	3.3977	3.64376	3.64058	3.85937	3.25317	3.45155	3.09528	3.44549
TraesCS1A02G075500	0.716104	0.678291	0.463973	0.271933	0.272538	0.275643	0.864151	0.293769	0.285645
TraesCS1A02G075600	1.52176	1.4156	1.18842	1.36244	1.73906	1.28665	1.49985	1.67073	1.78886
TraesCS1A02G075700	7.66483	7.37196	7.70127	7.57425	7.06971	7.82319	7.3785	7.63433	7.59919
TraesCS1A02G075800	0.675521	0.775916	0.432585	0.51433	0.757476	0.530207	0.534723	0.436591	0.696461
TraesCS1A02G075900	0.433181	0.120932	0.12445	-0.0551912	-0.0547628	0.170931	-0.0518078	-0.03958	0.11019
TraesCS1A02G076000	5.06124	5.49974	5.03567	5.01763	5.15698	4.85799	5.02269	4.90126	4.75847
TraesCS1A02G076100	7.10944	7.29587	6.34854	7.19268	6.82594	8.05434	6.94539	6.7285	6.60863
TraesCS1A02G076200	1.27507	1.40819	1.03895	1.21063	0.851015	1.17179	0.856581	1.06215	1.155
TraesCS1A02G076300	0.722804	0.560638	0.259739	0.43944	0.443917	0.248629	0.369321	0.263809	0.408664
TraesCS1A02G076400	6.88463	6.64079	6.89044	6.82397	7.08539	7.00979	6.88976	6.88693	6.61636
TraesCS1A02G076500	1.00193	0.963937	0.581435	0.671103	0.674138	0.565466	0.694864	1.19075	0.738588
TraesCS1A02G076800	1.77316	1.55932	1.72392	4.23704	3.50873	4.29382	1.6288	1.75785	2.32066
TraesCS1A02G076900	9.08403	8.66257	9.56309	8.26189	8.81039	7.84832	8.05907	8.35854	8.32497
TraesCS1A02G077000	0.308398	-0.24276	-0.226077	-0.240232	-0.239725	0.44739	-0.236244	-0.222097	-0.228805
TraesCS1A02G077100	0.93991	1.14445	1.60032	0.943636	0.846251	0.974669	0.983389	0.760566	0.748839
TraesCS1A02G077200	8.52074	8.41502	8.63097	8.6491	8.6862	8.20186	8.39777	8.47743	8.14347
TraesCS1A02G077500	8.38726	8.78671	8.50379	8.60056	8.66272	9.14913	8.06489	8.66608	8.54411
TraesCS1A02G077600	6.11537	6.11031	5.91618	6.0806	6.10524	5.658	6.45856	6.01892	6.08413
TraesCS1A02G077700	7.75319	8.03109	8.90494	8.36007	8.53694	7.88628	8.70594	8.75888	8.8821
TraesCS1A02G078200	0.52306	0.520771	0.696152	0.709866	1.0537	0.526779	0.642143	0.86472	0.918376
TraesCS1A02G078300	0.775287	0.847893	1.00131	1.03451	1.3021	0.900958	0.90914	0.697508	0.687669
TraesCS1A02G078700	6.08156	5.72815	5.89147	6.173	6.0337	6.55287	6.12919	6.08493	6.36792
TraesCS1A02G078800	8.96764	10.7019	8.43703	10.1585	10.1753	10.5588	9.16991	10.4215	10.3796
TraesCS1A02G078900	1.64215	1.73942	1.47475	2.12011	2.03585	1.69711	1.51939	1.31026	1.29367
TraesCS1A02G079400	5.65484	6.14346	4.6385	5.99757	6.49395	6.33638	6.99136	6.2691	6.8983
TraesCS1A02G079600	0.0309285	0.0289234	0.0446102	0.138327	0.476082	0.261166	0.159949	0.0484201	0.451221
TraesCS1A02G079700	10.0973	10.2365	10.4647	9.95382	9.72414	9.81642	10.54	11.1598	11.1058
TraesCS1A02G079800	6.99956	6.69089	7.15246	6.53264	6.34247	6.41671	6.99834	7.03211	7.04217
TraesCS1A02G079900	4.021	4.26465	4.22095	3.96525	3.90838	3.77142	3.84482	4.26911	3.99347
TraesCS1A02G080100	4.2083	4.39774	4.63967	4.7002	4.47396	4.33348	4.21754	4.04952	4.03644
TraesCS1A02G080200	3.59654	4.11886	3.47362	4.42189	4.2173	4.59345	3.87889	3.17514	3.81369
TraesCS1A02G080300	4.47681	4.25546	4.14441	4.38717	4.65303	4.71245	3.81907	4.10344	4.24263
TraesCS1A02G080500	9.32784	8.69779	9.08555	9.80958	9.77952	9.8463	9.32656	9.57422	9.536
TraesCS1A02G080600	10.217	9.45018	9.98857	9.88426	9.94423	10.404	10.707	10.9363	10.7723
TraesCS1A02G080700	10.7608	10.1615	10.523	11.4968	11.3651	11.9831	11.0067	11.1388	10.8654
TraesCS1A02G081200	5.54385	6.44863	5.78901	6.09979	5.82429	6.14092	6.06335	6.58922	6.5507
TraesCS1A02G081300	9.97994	9.71175	10.4566	10.4831	10.5395	10.5647	10.1689	10.4477	10.1849
TraesCS1A02G081400	9.74599	9.94566	9.97016	8.1545	8.38257	8.5266	9.42958	9.8845	9.66397
TraesCS1A02G082000	9.25656	9.76815	9.29933	9.23774	9.39779	9.02889	9.19244	9.06638	9.18103
TraesCS1A02G082100	4.4031	4.11215	4.46593	4.33421	4.08779	4.66761	4.31879	4.52424	3.95282
TraesCS1A02G082200	6.38658	7.00569	6.22166	6.23192	6.25645	5.88998	6.70286	7.58516	6.93707
TraesCS1A02G082500	9.72187	10.1009	9.59313	9.60434	9.32364	9.61667	9.27459	9.98158	9.58054
TraesCS1A02G082600	6.15052	6.27176	5.97564	5.9926	6.45591	6.57322	6.01719	5.79641	5.69604
TraesCS1A02G082700	7.28169	7.02853	7.66088	7.65635	7.66387	7.55993	7.30335	7.69229	7.5657
TraesCS1A02G083000	4.12038	5.05804	4.15235	4.70926	4.75293	3.66453	4.31331	4.73903	4.70359
TraesCS1A02G083300	8.0867	8.7585	7.96289	8.22787	7.86361	8.81734	8.03877	8.57442	8.46006
TraesCS1A02G083400	6.98449	7.12999	6.4403	6.81091	6.75627	7.17561	7.04473	6.68799	6.92126
TraesCS1A02G083500	6.59285	6.6221	6.62959	6.6111	6.6031	6.2928	7.20693	7.3762	7.03219
TraesCS1A02G084100	5.47778	5.62934	5.20402	5.49513	5.45735	5.66415	5.17754	5.03575	5.08541
TraesCS1A02G084200	6.79156	6.83241	7.07444	7.1741	7.00038	7.13898	6.81247	6.79519	6.7053
TraesCS1A02G084300	8.2165	7.76232	8.72618	8.92538	9.29616	8.70245	8.02817	8.33288	8.18403
TraesCS1A02G084500	6.60928	6.90961	6.33543	6.45821	6.55446	6.64209	6.51567	7.15835	6.95804
TraesCS1A02G084400	1.45349	1.41742	1.22935	1.23688	1.32377	1.57526	1.44822	1.25207	1.07076
TraesCS1A02G084600	6.84803	6.87259	4.47768	5.74573	6.78239	6.47374	4.03581	4.1069	4.32703
TraesCS1A02G084800	5.86803	6.07339	5.52714	5.94289	6.05297	5.86462	5.30725	5.45344	5.21748
TraesCS1A02G084900	5.00923	6.57897	5.21899	5.68634	6.23726	6.24518	5.40151	5.02432	4.9754
TraesCS1A02G085000	2.33695	2.21972	3.01125	2.80842	2.82197	2.77157	2.85379	2.71824	2.95486
TraesCS1A02G085300	1.36846	1.82547	0.943523	1.21911	1.38413	1.25968	1.05521	0.951361	0.938152
TraesCS1A02G085400	6.12428	5.15484	6.08379	7.48695	7.6962	7.40182	6.73371	6.40326	5.99186
TraesCS1A02G085500	6.48358	6.16589	6.63861	7.28528	7.09282	7.10438	7.31392	7.49895	7.34728
TraesCS1A02G085600	8.58325	8.68605	7.88297	8.55324	8.53867	8.52751	8.38375	7.68611	7.90493
TraesCS1A02G085700	3.87994	3.39532	4.02879	4.66162	4.46227	3.72797	3.85449	3.76456	3.8997
TraesCS1A02G085900	4.86227	4.95722	4.81489	4.37784	4.60241	3.93008	5.04504	4.50688	4.43547
TraesCS1A02G086100	7.62577	8.0583	8.29844	8.5978	8.3154	8.32629	7.91538	7.86437	7.88449
TraesCS1A02G086200	10.63	10.403	11.5112	10.5104	10.7797	10.54	10.9787	11.2379	11.2028
TraesCS1A02G086500	7.95371	7.73404	7.94621	7.83119	7.94771	7.6862	7.63182	7.62065	7.33401
TraesCS1A02G086600	7.12858	7.07172	6.91379	6.89119	6.88258	7.00024	7.27571	6.99914	6.89614
TraesCS1A02G086800	7.94348	8.09448	8.18527	7.81909	7.90163	7.44353	7.77964	7.83047	7.72766
TraesCS1A02G086900	5.39072	5.5232	5.29364	5.48467	5.43105	5.08425	5.51449	5.15686	5.11028
TraesCS1A02G087000	-0.329159	-0.330753	-0.31828	-0.124932	0.186471	-0.204268	-0.325926	-0.125643	-0.320346
TraesCS1A02G087100	6.3219	5.67945	6.7506	7.23293	6.96385	7.0499	6.4045	6.67501	6.75995
TraesCS1A02G087300	0.781865	0.939956	0.694535	1.37631	1.33177	0.803509	0.677864	0.70108	0.993877
TraesCS1A02G087400	-0.0179448	0.513153	0.173158	-0.0175805	-0.0170794	-0.0145059	-0.0136295	0.195009	0.417939
TraesCS1A02G087500	5.11174	5.3681	4.43204	3.49574	3.23925	3.73586	5.43621	5.20712	5.10744
TraesCS1A02G087600	2.94519	2.558	2.76111	1.14371	1.14651	1.1606	1.16531	1.23595	1.2035
TraesCS1A02G087900	6.45889	6.56432	6.63971	6.49438	6.59259	6.50795	6.32368	6.37456	6.27754
TraesCS1A02G088000	7.05175	7.13885	7.2191	7.03627	6.86254	6.43275	7.0703	6.9416	7.14499
TraesCS1A02G088100	7.87421	7.99631	8.017	7.91713	7.79676	7.15699	8.0201	7.90059	8.00737
TraesCS1A02G088200	5.01033	4.58455	4.44318	4.87382	4.55617	4.34956	5.21467	4.54499	4.6934
TraesCS1A02G088400	-0.237182	0.414357	-0.34126	-0.35387	-0.125885	-0.351109	-0.350324	-0.335108	-0.343696
TraesCS1A02G088600	2.9814	2.62142	2.58845	1.97619	1.98402	1.79667	2.22215	1.71701	2.01486
TraesCS1A02G088800	3.42508	3.02204	3.16054	3.00526	3.0195	2.91774	2.63962	2.45499	2.85994
TraesCS1A02G088900	7.26344	7.48847	7.03749	6.80994	7.23168	6.82867	6.94055	6.76367	6.37567
TraesCS1A02G089100	7.72147	7.78454	7.90276	7.44993	7.44751	7.20277	7.2424	7.78863	7.77634
TraesCS1A02G089300	5.16018	5.11554	5.44797	6.04038	5.95967	6.28158	4.29582	4.81092	4.95721
TraesCS1A02G089400	6.49011	6.57012	6.64764	6.65317	6.83939	6.93786	6.62379	6.4435	6.34505
TraesCS1A02G089500	13.4493	13.2429	13.6629	12.9792	12.8158	13.1539	13.2367	13.4186	13.2242
TraesCS1A02G089600	13.3275	13.1869	13.7196	13.1136	12.9085	13.1668	13.3838	13.5956	13.5167
TraesCS1A02G089700	3.05955	3.51433	2.7997	3.18191	3.39011	3.20823	3.49476	3.55384	3.64636
TraesCS1A02G089800	8.14113	7.69624	8.41124	8.18019	7.95947	8.66614	7.60279	7.96363	7.79622
TraesCS1A02G089900	9.20807	9.41004	9.11301	8.97808	9.08574	8.98119	9.47357	9.2637	9.29143
TraesCS1A02G090000	7.63916	7.97034	7.90737	7.71782	7.84461	7.58362	8.08558	7.90045	7.82298
TraesCS1A02G090100	6.88609	6.75107	6.9231	6.87208	7.15897	7.08919	6.94912	6.88081	6.81372
TraesCS1A02G090300	4.11358	4.36328	3.63558	4.56474	4.60811	4.46112	4.30446	3.80844	4.08779
TraesCS1A02G090500	1.5613	1.53694	1.70402	3.77692	3.87547	4.46596	2.28816	1.73834	1.67949
TraesCS1A02G090600	8.95911	8.86693	9.17632	7.62027	7.60492	7.71048	8.79197	8.79675	8.6962
TraesCS1A02G091000	4.46945	4.59238	5.12889	4.3194	4.47316	4.31472	4.69711	5.27918	5.17851
TraesCS1A02G091100	7.43375	7.5262	7.16226	7.37346	7.57922	7.46646	7.84411	7.45514	7.32494
TraesCS1A02G091200	5.10276	5.21692	5.14277	4.91241	5.02207	4.37319	5.20781	5.22638	5.18038
TraesCS1A02G091300	5.32584	6.50433	5.6457	5.94014	5.90718	5.96576	5.57063	5.22199	5.41762
TraesCS1A02G091400	4.46881	4.37916	4.78964	4.42303	4.78643	4.50718	5.31237	4.46173	4.66975
TraesCS1A02G091500	3.08037	2.893	2.58956	4.30657	3.95313	3.76496	2.29453	2.46065	2.38459
TraesCS1A02G091600	5.28681	4.12867	6.02596	4.507	4.55807	4.21101	4.81154	4.71173	4.18141
TraesCS1A02G091700	1.68442	1.46233	1.09635	1.69261	1.27623	1.39641	1.31025	1.44332	1.09102
TraesCS1A02G092700	10.7503	10.1795	10.6653	10.7222	10.4929	11.1887	10.6162	10.9637	11.002
TraesCS1A02G092800	-0.0275911	-0.0301822	-0.010232	0.830215	0.392874	-0.0234296	-0.0223727	-0.00549269	0.16499
TraesCS1A02G092900	9.52971	9.42554	8.81622	9.34993	9.15971	9.80488	9.43672	9.16073	9.4994
TraesCS1A02G093000	2.69979	7.35129	2.55128	3.299	3.59034	4.43962	2.53048	3.61248	3.52698
TraesCS1A02G093200	4.1125	4.13829	3.96943	3.65015	3.6672	3.19414	3.35577	3.40671	3.37249
TraesCS1A02G093300	5.82457	6.37639	6.88283	3.49209	3.40212	3.21025	6.48665	5.67184	5.33353
TraesCS1A02G093400	1.50134	1.80155	1.42995	2.29084	1.85809	2.1115	1.53244	1.92639	1.8432
TraesCS1A02G093800	11.3406	11.3325	11.4214	11.9823	11.6127	12.2522	11.5799	12.2533	12.2781
TraesCS1A02G093900	8.9414	8.88856	8.53446	9.26503	8.68282	8.64469	9.53395	9.03087	9.40753
TraesCS1A02G094000	5.72018	5.89222	5.9108	5.96137	5.81324	5.60968	5.30594	5.09682	5.38522
TraesCS1A02G094100	0.500509	0.336668	0.341793	0.435503	0.362046	0.383517	0.179636	0.19137	0.185729
TraesCS1A02G094200	1.93913	1.99757	1.58216	1.81884	1.67578	1.70942	1.80807	1.42558	2.00921
TraesCS1A02G094500	0.0360473	0.0336192	0.0524243	0.347543	0.438348	0.770498	0.0409505	0.0569281	0.0493406
TraesCS1A02G094800	1.73173	1.33002	1.43608	1.60216	1.44529	1.72609	1.66189	1.61322	1.7682
TraesCS1A02G094900	4.25656	4.7644	3.72138	3.59104	3.43912	2.79213	4.11469	4.26936	4.13816
TraesCS1A02G095000	7.27742	7.52671	7.3632	7.48796	7.51432	7.5975	7.76577	7.49103	7.38184
TraesCS1A02G095100	8.92722	8.67947	9.0584	9.1818	8.92986	9.27746	8.81007	9.02181	9.06607
TraesCS1A02G095200	3.21621	3.4376	3.22648	3.44942	3.54292	2.75649	3.43901	3.20424	3.46407
TraesCS1A02G095500	7.99356	8.03556	8.41755	7.91707	7.86828	7.94774	8.43301	8.28514	8.44238
TraesCS1A02G095600	5.69356	6.80559	5.48933	5.81588	5.58214	5.59785	6.35559	7.06675	6.74494
TraesCS1A02G095800	1.33801	1.32517	1.26943	1.34021	1.51846	1.45897	1.86321	2.09488	1.92321
TraesCS1A02G096000	6.99181	7.05429	7.00664	7.07079	7.24453	7.47778	7.1329	6.81517	6.94134
TraesCS1A02G096100	5.94908	5.48357	5.65042	5.58645	5.79716	6.16344	5.86746	6.03745	5.68639
TraesCS1A02G096200	4.44398	4.97055	4.43402	4.79533	4.5317	4.06038	4.29512	3.77171	3.81263
TraesCS1A02G096500	8.64936	8.51628	8.02815	8.3551	8.1866	9.12372	8.55968	8.50451	8.61219
TraesCS1A02G096600	6.23758	6.07282	6.58211	6.89787	7.1874	6.82383	6.67146	6.82957	6.80279
TraesCS1A02G097000	10.5575	10.0948	10.8302	11.1188	10.8319	11.8042	10.7593	11.4358	11.3133
TraesCS1A02G097100	3.29375	3.37594	3.07401	3.0621	3.27646	3.39815	3.37679	2.78383	3.19343
TraesCS1A02G097200	7.39965	7.56568	7.31627	7.22836	7.31257	7.46049	7.6829	7.3039	7.55967
TraesCS1A02G097300	4.56937	4.26501	4.61986	4.91692	4.84615	3.96843	4.34598	4.0964	4.45502
TraesCS1A02G097400	9.66354	9.64586	9.94315	9.2671	9.44156	9.57403	9.87405	9.75858	9.70959
TraesCS1A02G097500	4.71326	5.25293	4.89886	4.91534	4.91536	5.02177	4.83056	4.68851	4.77929
TraesCS1A02G097600	5.8141	5.76749	5.68173	6.25957	6.0592	6.7953	5.79135	5.37161	5.50968
TraesCS1A02G097700	8.88567	9.14453	8.50391	8.32807	8.55116	8.97613	8.76873	8.51331	8.44435
TraesCS1A02G099000	11.2298	11.1597	11.8508	11.7075	11.8431	11.2408	11.1791	12.0888	12.1099
TraesCS1A02G099100	1.03706	1.01085	1.08534	0.959531	0.768674	1.0784	1.08876	0.970564	1.06151
TraesCS1A02G099300	8.11249	8.25006	8.09937	7.45374	7.44138	8.20346	8.43852	8.48341	8.44641
TraesCS1A02G099400	3.06108	3.0945	3.34988	3.07115	3.13619	2.82666	3.05646	3.35935	3.22157
TraesCS1A02G099500	7.24491	7.2601	6.46563	7.17644	6.61059	6.83401	7.01808	6.8338	6.74899
TraesCS1A02G099600	1.26758	1.16527	1.24308	1.19682	1.35167	1.39469	0.923196	0.946588	1.21857
TraesCS1A02G099700	2.62582	2.471	2.32729	2.53452	2.54692	2.48731	2.2825	2.09196	2.2924
TraesCS1A02G099900	4.27952	4.46447	3.85938	3.82469	4.29232	3.61796	2.98132	3.07679	3.42103
TraesCS1A02G100000	2.01045	1.88897	1.83949	2.41998	3.03146	2.55894	1.87974	1.87134	1.81734
TraesCS1A02G100100	2.12112	3.004	1.94039	3.72418	4.19019	3.30169	2.32607	1.96874	1.9204
TraesCS1A02G100200	6.271	6.47213	6.53987	6.36279	6.16144	6.2126	6.0573	6.04111	6.18684
TraesCS1A02G100300	5.52244	5.04036	5.77842	6.13342	6.0875	5.46765	3.3227	3.59745	3.60886
TraesCS1A02G100400	6.40283	6.21818	6.58824	6.68993	6.74294	6.20866	6.27152	6.18929	5.85868
TraesCS1A02G100500	0.655055	0.739566	0.49507	0.327259	0.594605	0.438932	0.330863	0.515332	0.337726
TraesCS1A02G100600	7.38478	7.16932	7.0398	7.25938	6.91429	7.49603	7.91536	7.58007	7.90512
TraesCS1A02G100800	2.86195	2.65019	2.67378	2.71261	3.14351	2.84561	2.51287	2.48138	2.81366
TraesCS1A02G101000	1.34389	1.31552	1.50517	1.34859	1.35499	1.38669	4.36554	4.06417	4.09025
TraesCS1A02G101100	3.01376	3.34071	3.0346	3.59656	3.51685	2.97655	2.92479	2.99622	2.88906
TraesCS1A02G101200	4.02047	4.08516	3.87173	3.57603	3.21022	3.03682	3.70122	3.41725	4.1424
TraesCS1A02G101300	3.48567	3.18324	3.62037	3.45439	3.42475	2.71979	3.7894	3.39012	4.01455
TraesCS1A02G101500	3.47627	3.43979	3.56791	3.09415	2.97566	2.87221	3.47821	3.95277	3.43799
TraesCS1A02G101600	2.44295	2.27165	2.29333	2.25601	2.18879	2.04206	2.33092	2.98445	2.46199
TraesCS1A02G101700	0.72961	0.382749	0.562933	0.66004	0.489982	0.605414	0.706347	0.58411	0.397841
TraesCS1A02G101900	4.80846	4.59576	4.45274	4.70727	4.86863	5.76439	4.4657	4.55627	4.32229
TraesCS1A02G102200	0.880264	0.333211	1.14885	0.456341	0.459542	0.592364	0.34272	0.363307	0.353552
TraesCS1A02G102300	6.89548	6.71166	7.15839	6.67576	6.60637	6.39039	5.76573	5.62984	5.65664
TraesCS1A02G102500	5.1183	5.01607	4.42386	5.50178	5.26668	5.96222	4.93529	4.52139	4.97035
TraesCS1A02G102600	7.99019	7.94767	7.66549	8.03475	7.81438	8.34108	8.1868	8.10936	8.28887
TraesCS1A02G102700	2.04266	2.73511	2.19945	2.37593	2.55735	2.61961	2.55263	3.96249	3.36648
TraesCS1A02G102800	5.70887	5.77405	5.80353	4.02065	4.65293	3.88279	6.02796	7.6816	7.45498
TraesCS1A02G102900	1.91706	2.46898	1.82236	1.43816	1.67123	1.58362	1.71115	2.43215	2.13083
TraesCS1A02G103000	2.284	2.99271	2.70643	2.36505	2.50965	2.25369	2.51539	2.456	2.57004
TraesCS1A02G103800	-0.338511	-0.340182	-0.327139	0.17885	-0.224549	0.0834243	-0.335124	-0.322251	-0.329293
TraesCS1A02G103900	9.40574	9.58151	9.09261	9.72362	9.57147	9.79487	9.99963	10.6775	10.2471
TraesCS1A02G104000	3.13518	3.29627	3.42997	3.24611	3.43694	2.62209	3.45717	3.17335	3.49585
TraesCS1A02G104200	2.74104	2.02468	3.60124	1.80198	2.27493	1.82017	2.74518	2.91252	2.85423
TraesCS1A02G104300	1.92403	3.29156	2.14846	2.39073	2.71682	1.58417	1.99511	1.65212	1.81262
TraesCS1A02G104500	4.66299	4.35123	5.06363	4.91297	5.08374	4.34391	3.2095	3.47491	3.4719
TraesCS1A02G104600	2.51852	2.80838	2.91987	2.34347	2.42072	2.33206	1.81928	2.06369	2.27431
TraesCS1A02G104700	5.28199	4.85982	4.26405	4.20284	4.98055	4.53368	5.04403	4.65739	4.52415
TraesCS1A02G105300	8.27055	8.00204	9.0756	8.63798	8.90823	8.42457	8.7353	9.00286	8.84405
TraesCS1A02G105400	7.49832	7.40605	6.65579	7.34289	7.12515	8.06679	7.298	7.24137	7.33308
TraesCS1A02G105500	6.81585	7.20729	6.9788	7.02995	7.29796	7.17014	6.95456	7.2549	6.87047
TraesCS1A02G105600	9.0983	9.26905	9.12002	9.22669	9.29879	9.28665	9.62176	9.61911	9.50386
TraesCS1A02G105700	3.74105	3.55328	3.0096	2.51957	2.67636	2.1926	2.20536	1.99342	2.14681
TraesCS1A02G105800	7.15432	7.11887	6.44025	7.26732	7.2684	7.00447	7.04465	7.64859	7.49507
TraesCS1A02G105900	8.41127	8.32237	8.52985	8.38779	8.44128	8.35971	8.31932	8.69925	8.6706
TraesCS1A02G106000	7.4666	7.55365	7.3841	7.60699	7.70121	8.22122	7.54342	7.5745	7.51226
TraesCS1A02G106100	7.99571	7.99068	7.71552	7.44706	7.54341	7.31624	7.70307	8.03629	7.75584
TraesCS1A02G106200	1.96016	1.67977	2.04967	1.57332	1.58004	1.70088	1.52675	1.50889	1.30665
TraesCS1A02G106300	3.58783	3.53582	3.36196	3.07584	2.84377	3.49393	2.75561	2.73285	2.88397
TraesCS1A02G106500	6.8392	6.61289	6.61265	6.73961	6.25812	7.15547	7.03812	7.15912	6.94155
TraesCS1A02G106600	9.94988	10.0021	10.2095	9.54223	9.70091	9.30698	9.7956	9.87352	9.59525
TraesCS1A02G106700	5.61143	5.32921	5.68058	5.38379	5.50577	5.03772	5.40391	5.73211	5.67897
TraesCS1A02G107300	7.0744	7.01426	6.96062	6.93403	7.08065	6.85795	7.10117	6.75249	6.64137
TraesCS1A02G107500	3.49177	4.20165	3.58332	5.9826	6.05395	6.23547	5.08174	5.1662	5.71733
TraesCS1A02G107600	6.68195	6.86814	7.05475	6.38419	6.21338	5.54273	6.6639	6.64669	6.57041
TraesCS1A02G107700	6.54855	6.72238	5.3633	6.96554	5.62572	7.4292	5.86696	6.31607	6.926
TraesCS1A02G107800	7.81662	7.82547	7.52272	7.51682	7.61255	7.42111	8.04773	7.82088	7.7377
TraesCS1A02G107900	6.32261	6.30641	6.44469	6.44767	6.4559	6.66412	6.31931	6.19019	6.03514
TraesCS1A02G108000	2.00196	1.75724	1.83301	2.88612	2.20441	2.98493	2.92108	2.37252	2.67383
TraesCS1A02G108100	6.92038	6.7857	6.92017	7.26493	7.09694	7.24588	6.94248	6.74381	6.65048
TraesCS1A02G108200	1.06251	0.560631	1.0211	0.767304	0.939098	0.977154	0.569542	0.589165	0.579811
TraesCS1A02G108300	7.01609	6.95793	7.02213	6.60237	7.08988	6.93138	6.77257	6.52211	6.7794
TraesCS1A02G108400	3.93743	4.00042	3.60339	5.71399	5.66688	4.93015	4.98961	4.71096	4.85346
TraesCS1A02G108600	3.15053	2.6551	2.62583	3.20119	3.25517	2.85234	2.48013	2.90834	2.46618
TraesCS1A02G108800	1.31773	1.40895	0.995092	1.32315	1.40091	1.19421	1.29597	1.17981	1.14092
TraesCS1A02G108900	6.46755	6.47629	6.74311	6.08974	5.60278	5.54291	6.66926	6.9516	6.99683
TraesCS1A02G109000	3.46769	3.27751	4.06519	4.33734	4.30666	5.13764	2.91136	3.89637	3.80475
TraesCS1A02G109100	3.03196	2.47766	3.91224	3.80384	4.21527	4.18128	2.45004	2.9498	2.83919
TraesCS1A02G109200	6.22924	6.29386	6.17799	6.22791	6.40108	6.29048	6.09881	6.05126	6.19055
TraesCS1A02G109300	4.54811	4.38219	3.70551	4.29259	4.42985	4.71218	4.64468	4.05029	4.45298
TraesCS1A02G109500	5.3616	5.01752	4.70299	5.28109	5.23332	5.85584	5.32382	4.6324	5.17609
TraesCS1A02G109600	6.46559	6.25229	7.03188	6.21922	5.94632	5.70222	6.01862	6.13363	5.95675
TraesCS1A02G109700	1.85871	1.98946	1.7725	1.63746	1.72566	1.75838	1.85478	2.05095	1.86013
TraesCS1A02G110000	6.75761	6.62531	6.00108	7.23543	6.42232	6.66541	5.61121	5.10977	5.79175
TraesCS1A02G110100	4.32613	4.15767	4.37878	4.28882	4.25349	3.40494	4.11462	3.89671	3.67149
TraesCS1A02G110200	7.17921	7.13503	7.10242	6.89909	6.85098	7.00443	6.79078	6.49353	6.50981
TraesCS1A02G110300	8.71485	9.4284	8.6897	8.4997	8.49272	8.71675	8.77032	8.93684	8.34776
TraesCS1A02G110400	1.32136	1.43573	1.37654	2.00876	1.46318	2.58803	2.70041	1.61137	1.85265
TraesCS1A02G110700	2.86531	3.16216	2.67533	2.04258	1.80852	1.82067	2.68215	2.40801	2.62314
TraesCS1A02G110800	6.46877	6.51561	6.52769	7.34408	6.98823	7.52001	6.99278	7.25996	6.88717
TraesCS1A02G110900	10.6171	10.2353	10.9859	10.8354	10.6409	10.1237	10.8269	10.8091	11.0041
TraesCS1A02G111000	7.32049	7.14003	7.90906	6.82729	7.19292	6.40878	6.35876	6.60947	6.86951
TraesCS1A02G111100	6.61183	6.16668	6.51461	6.07437	6.34241	6.26431	6.14848	5.51848	5.90816
TraesCS1A02G111300	3.11894	3.15799	2.68105	4.3907	4.16614	4.43058	2.19955	2.55163	2.6391
TraesCS1A02G111600	3.81146	3.86709	3.76478	3.82429	3.9139	3.92818	4.1025	3.77731	3.47797
TraesCS1A02G111800	0.419285	0.0930318	0.179735	0.280802	0.108928	0.00580032	0.0065497	0.200291	0.0129241
TraesCS1A02G111900	9.71992	9.49024	9.97182	9.58631	9.50983	9.50715	9.12114	9.12284	9.16128
TraesCS1A02G112000	6.06785	6.05972	5.85845	5.86285	5.92374	5.75073	5.86536	5.57483	5.57434
TraesCS1A02G112100	5.32415	5.72954	5.29544	5.21088	5.48027	5.4209	5.70993	5.41365	5.17798
TraesCS1A02G112200	6.95638	6.11827	6.26861	6.74274	6.41904	6.88302	6.61896	5.91202	5.9538
TraesCS1A02G112400	9.5973	9.26948	9.72286	10.0562	9.72759	10.0881	9.44779	9.70118	9.61652
TraesCS1A02G112500	10.7501	10.8099	10.4773	10.7574	10.6795	11.2935	10.9128	11.4242	11.2205
TraesCS1A02G112600	6.62225	6.59908	6.93957	6.65682	6.72871	6.42687	6.71848	7.31865	7.16266
TraesCS1A02G112700	5.40638	5.49515	5.43463	4.31104	4.10862	3.67301	4.97044	5.34017	5.41351
TraesCS1A02G112800	6.60123	6.35239	5.45151	6.57483	6.70424	7.30421	6.45056	6.29648	6.03418
TraesCS1A02G113100	3.08839	2.97815	3.27711	3.09911	3.06511	3.18644	3.04655	2.50887	2.90799
TraesCS1A02G113300	7.10896	7.11744	6.47021	6.6317	7.08901	6.06827	6.42991	6.23546	6.43725
TraesCS1A02G113700	4.83367	4.30856	4.60684	4.83114	4.66441	3.78396	4.50385	4.22922	4.06682
TraesCS1A02G114000	2.80948	3.44493	2.60394	2.93741	2.95067	3.22927	2.67618	3.11121	3.27719
TraesCS1A02G114100	3.84693	3.50504	3.09643	3.23986	3.0379	2.88791	3.35462	2.93733	3.29368
TraesCS1A02G114300	6.63873	6.69376	6.87279	3.15174	3.16206	3.21334	7.08836	6.83809	6.64881
TraesCS1A02G114400	1.69217	1.6475	1.65531	1.16352	1.16475	1.17107	1.52549	1.82578	1.91541
TraesCS1A02G114600	0.94827	0.938244	1.01108	0.949961	0.952277	0.963985	2.5024	2.50759	2.02484
TraesCS1A02G115000	8.92902	8.49749	9.35712	8.49705	8.57881	8.99827	9.05374	9.37163	9.29964
TraesCS1A02G115100	6.98859	6.87605	7.11914	6.91051	6.87313	6.83845	7.7282	7.6209	7.53221
TraesCS1A02G115200	9.31501	8.98116	9.59041	9.81652	9.47397	9.07343	9.1132	9.28175	9.46596
TraesCS1A02G115300	2.80629	2.59106	2.50046	2.99717	2.46778	3.17427	2.25537	2.55361	2.57107
TraesCS1A02G115400	4.44607	4.17937	4.58211	5.9934	6.1995	6.17516	5.62426	6.14731	6.33293
TraesCS1A02G115500	6.73144	7.38898	7.15136	6.85554	6.59245	6.5717	6.6579	7.04868	7.04253
TraesCS1A02G115700	7.07665	9.33416	6.60259	5.78774	6.15845	6.84455	7.36369	7.05776	6.33614
TraesCS1A02G115900	13.7786	13.7747	13.0739	13.443	13.7197	14.1183	13.2495	13.0419	12.9794
TraesCS1A02G116000	7.6823	7.56194	7.66771	7.58337	7.81827	7.46801	7.54578	7.49929	7.64701
TraesCS1A02G116200	6.03948	6.66526	6.02158	4.78296	5.04432	3.99199	5.62889	4.86267	5.07032
TraesCS1A02G116300	1.21598	1.11652	1.2116	1.56259	1.51473	1.14856	1.34844	1.38213	1.32289
TraesCS1A02G116500	3.54603	3.36621	3.51678	2.79159	3.11682	3.34183	3.1507	3.02182	2.80611
TraesCS1A02G116600	4.92263	5.06225	4.91012	4.91553	5.33724	5.36561	5.29143	5.0619	5.05024
TraesCS1A02G116700	9.46882	9.29298	9.32781	9.02937	8.50777	8.86647	8.94022	9.56489	9.69391
TraesCS1A02G116800	2.62093	2.89088	2.68962	2.56913	2.80575	3.0656	2.58693	2.04439	2.31769
TraesCS1A02G116900	10.5839	10.0637	10.2993	11.0308	10.1852	11.7404	10.4206	11.2932	10.9091
TraesCS1A02G117000	4.36176	4.23965	4.18399	4.68061	4.09968	5.83123	4.62486	4.35055	4.58754
TraesCS1A02G117100	2.43993	1.86728	2.40271	2.66207	2.09494	3.01147	2.24042	2.03715	2.45915
TraesCS1A02G117300	1.9139	2.3599	1.73089	3.39606	3.13035	2.43819	2.19842	1.75025	1.91011
TraesCS1A02G117400	5.79544	5.90199	6.11019	5.72366	5.82953	6.13218	3.09048	3.80878	3.53662
TraesCS1A02G117500	0.987365	0.888718	1.0342	1.13112	0.825867	1.02772	0.844703	0.921384	0.884982
TraesCS1A02G117600	0.94239	1.20016	0.699677	0.946693	0.683459	0.686485	1.07372	0.876054	0.965506
TraesCS1A02G117700	4.53702	4.7047	5.40683	5.70656	5.1094	5.50574	4.69936	5.1039	5.17778
TraesCS1A02G118200	3.69332	3.30587	3.24598	3.38384	3.72407	3.42243	3.72571	3.20977	3.69381
TraesCS1A02G118300	4.77408	4.49838	5.21325	5.12161	5.0111	4.96368	4.9484	4.89651	4.82951
TraesCS1A02G118400	6.40663	6.61604	6.18517	6.46954	6.42255	6.242	6.93952	6.72397	6.71969
TraesCS1A02G118700	7.46919	7.51355	7.65457	7.42778	7.43928	7.59577	7.7733	7.94939	7.67995
TraesCS1A02G118800	6.61006	6.98723	6.8315	6.39619	6.53086	6.07473	6.60153	6.76013	6.93385
TraesCS1A02G118900	2.29576	2.67053	2.2149	2.60319	2.61634	2.56624	2.2043	2.61476	2.05022
TraesCS1A02G119000	2.95171	4.138	2.63692	4.03086	4.49723	4.38521	2.64668	2.86493	2.90541
TraesCS1A02G119100	3.90613	4.41485	3.23693	4.41093	4.685	4.14073	2.51411	3.02852	3.18443
TraesCS1A02G119300	5.96036	6.85755	6.18561	6.46417	6.60114	6.62269	6.18371	6.3911	5.90482
TraesCS1A02G119500	9.13889	9.87123	9.37645	8.86186	9.02773	9.11755	8.67809	9.34081	8.62554
TraesCS1A02G119600	8.6969	7.85166	8.59451	8.77412	8.13456	8.99038	8.45676	8.92886	8.91136
TraesCS1A02G119700	5.11946	5.31495	4.21452	5.18777	4.9869	4.98363	4.94441	4.51766	4.89886
TraesCS1A02G119800	6.22341	5.81727	7.43033	7.19188	7.20883	6.81591	6.82397	6.87463	6.60215
TraesCS1A02G119900	4.89464	5.11028	4.99207	5.34023	5.16989	4.86836	5.38926	4.46009	4.15679
TraesCS1A02G120000	4.60392	4.401	3.72317	4.12038	4.1043	4.29941	4.39466	3.97313	4.18858
TraesCS1A02G120100	8.79417	9.71455	8.98171	9.54121	9.36465	9.92408	10.58	9.67594	10.0197
TraesCS1A02G120200	9.68936	9.82447	9.94049	9.57432	9.57192	9.45386	10.3881	10.2327	10.3175
TraesCS1A02G120400	1.69801	1.90063	1.54005	1.77438	1.96913	1.6663	1.58192	1.56527	1.76824
TraesCS1A02G120500	6.89858	7.18345	6.77488	6.43893	6.41589	6.65626	6.71373	6.65293	6.79533
TraesCS1A02G120800	8.13699	7.99018	8.21246	8.45669	8.2277	8.66751	7.59977	7.77561	7.74507
TraesCS1A02G120900	5.86528	5.80502	6.23199	5.61861	5.80213	6.09894	5.94194	5.99512	6.00124
TraesCS1A02G121000	7.80155	7.87469	7.86242	8.10435	8.25942	8.32664	8.23172	8.03275	8.00979
TraesCS1A02G121200	3.2092	3.54937	2.59866	2.98737	3.14947	2.56493	3.03432	2.90217	2.98196
TraesCS1A02G121300	8.52218	8.42015	8.52713	8.28739	8.44903	8.79335	8.81739	8.70492	8.54558
TraesCS1A02G121400	7.02231	6.75306	7.16319	6.96404	6.83044	6.81653	7.09934	6.8689	6.86097
TraesCS1A02G121500	3.92299	3.07118	2.78711	2.54844	2.63169	2.54824	1.85558	1.93954	2.09586
TraesCS1A02G121700	5.69174	5.80235	5.78274	5.54357	5.63631	5.52262	6.62054	7.02816	6.67257
TraesCS1A02G122000	10.5009	10.2797	10.853	10.3946	10.6555	10.2999	10.1773	10.3789	10.3374
TraesCS1A02G122100	5.67008	5.31836	5.21784	5.84295	5.546	5.35604	6.03834	5.95069	6.17396
TraesCS1A02G122200	5.71083	5.94681	5.7516	5.98041	5.84743	5.58895	5.73287	6.37945	5.88396
TraesCS1A02G122300	2.31414	1.98013	2.05825	2.2715	2.16842	2.2862	1.92811	1.63358	1.77149
TraesCS1A02G122400	1.13455	1.10286	0.811768	1.06498	1.07106	0.910153	1.1123	1.14364	0.956902
TraesCS1A02G122500	9.66146	9.77658	9.74262	8.93807	8.55274	8.36641	9.98557	10.335	10.5599
TraesCS1A02G122700	8.19651	8.43212	8.18295	8.06902	8.11681	8.44021	8.22854	8.08504	8.1587
TraesCS1A02G122800	7.47886	6.46728	7.62833	6.41108	6.4787	6.7757	3.98073	4.42341	4.35733
TraesCS1A02G123000	6.99531	7.31724	7.01515	7.04462	6.9964	7.55705	7.05423	6.94155	6.73866
TraesCS1A02G123100	5.49723	5.29557	4.72291	2.50242	2.50991	2.54727	4.71802	4.68472	4.24282
TraesCS1A02G123300	0.594554	0.504973	0.445625	0.145801	0.146206	0.148292	0.149006	0.332959	0.155106
TraesCS1A02G123600	4.30945	4.14176	3.43748	3.96194	4.14818	4.41832	4.09872	3.7104	3.99053
TraesCS1A02G123700	0.763466	9.37416	1.0364	0.772064	1.4137	0.840184	0.858294	1.09448	0.993276
TraesCS1A02G123900	5.66948	5.76255	5.85703	5.58452	5.69653	5.49648	5.71074	5.916	5.7441
TraesCS1A02G124100	4.71923	4.49231	4.47812	4.26756	4.21807	4.70099	4.09026	4.30389	4.68674
TraesCS1A02G124200	6.00644	6.5746	5.89218	5.814	5.42532	5.53469	6.28705	6.19153	6.22634
TraesCS1A02G124300	1.75824	1.80074	1.81873	1.84079	1.84869	2.03765	1.90187	1.85692	2.18707
TraesCS1A02G124400	8.50959	8.15134	8.88322	8.98209	8.80433	8.83686	8.71841	9.06095	8.98479
TraesCS1A02G124600	7.55251	7.51895	7.15303	7.55546	7.29098	8.09374	7.6371	7.5255	7.29737
TraesCS1A02G125000	7.39574	7.33165	7.31534	7.21046	7.22575	7.21328	7.3439	6.96926	7.2064
TraesCS1A02G125100	8.04487	8.05363	6.95554	7.5617	7.66381	8.4478	7.70388	7.26293	7.54929
TraesCS1A02G125300	7.38281	7.14983	7.74957	7.81111	7.55813	7.52712	7.34478	7.2168	7.42042
TraesCS1A02G125400	3.04816	2.80998	2.72293	3.64126	3.18096	3.25423	3.03093	3.74584	3.40665
TraesCS1A02G125500	3.46905	3.51921	4.4204	4.32808	4.34863	4.39185	3.44261	4.73784	4.46575
TraesCS1A02G125600	4.03982	4.03998	3.79166	4.22252	3.90565	3.32233	3.9442	3.63417	4.02194
TraesCS1A02G125700	6.85687	6.96832	6.51052	7.39156	7.337	7.59692	6.82412	6.94627	6.98258
TraesCS1A02G125900	3.33353	5.82514	3.55247	3.64742	3.81258	3.75531	3.78462	4.2576	3.58176
TraesCS1A02G126000	5.73706	5.98034	5.15033	5.34866	5.50441	5.95114	5.36194	5.22066	5.07386
TraesCS1A02G126100	6.20113	6.1206	6.30415	6.76983	6.82754	6.02979	6.53567	6.34197	6.24396
TraesCS1A02G126300	6.12141	6.0596	5.98904	6.08672	6.24395	6.09054	6.16614	6.09412	5.85559
TraesCS1A02G126400	0.648946	1.50865	0.740391	0.651327	0.760516	0.538021	0.676852	0.56267	0.868365
TraesCS1A02G126800	7.89398	7.80614	8.3182	7.61639	8.07312	7.15995	8.07852	8.36442	8.09305
TraesCS1A02G126900	6.79146	7.00659	6.94342	7.54332	7.58937	6.84972	7.0074	6.89694	6.94628
TraesCS1A02G127000	7.7762	7.74327	7.96616	7.73978	7.77751	8.05693	7.93284	7.92735	7.75131
TraesCS1A02G127400	6.13436	6.25912	6.57291	6.07524	6.1443	5.9278	6.41018	6.388	6.23064
TraesCS1A02G127500	2.22283	1.82361	2.00452	1.94199	2.0318	2.15501	2.24667	2.18144	2.67322
TraesCS1A02G127900	5.82808	6.3759	5.41741	5.78471	5.73013	4.98187	5.68838	5.19575	5.88423
TraesCS1A02G128100	6.86442	6.9364	6.93933	7.16173	7.104	7.33115	7.2115	7.14382	7.08401
TraesCS1A02G128300	5.97242	6.17234	6.21364	5.99001	6.38192	6.05504	6.14517	6.14559	6.38409
TraesCS1A02G128500	1.45101	0.963594	1.30927	1.14751	0.980475	0.885223	1.19469	1.07878	1.16827
TraesCS1A02G128600	6.88744	6.67363	6.19097	6.56073	6.63986	6.51245	6.38812	6.0217	5.95291
TraesCS1A02G128900	6.76242	6.3653	6.62792	6.27963	6.1869	5.95882	6.41226	6.66449	6.63091
TraesCS1A02G129100	6.75618	6.49756	6.00943	6.45755	6.40807	7.04499	6.7249	6.64243	6.83051
TraesCS1A02G129200	5.54929	5.49545	5.23898	5.08465	5.32338	5.27852	5.39547	5.42322	5.44383
TraesCS1A02G129300	1.16099	0.991594	1.22961	0.95172	0.870505	0.666992	0.668291	0.875997	0.679292
TraesCS1A02G129500	6.09812	6.06571	6.57684	6.03132	5.96314	6.24807	6.63564	6.97427	6.99681
TraesCS1A02G129600	4.38735	3.61711	4.3398	4.0305	4.01491	5.18049	3.33436	3.43408	3.18887
TraesCS1A02G129700	0.277726	0.333547	0.521661	0.18968	0.192336	0.20592	0.210528	0.103527	0.0974042
TraesCS1A02G129800	4.41558	4.55491	3.8479	4.35493	4.1046	4.62675	3.89086	3.76355	3.6264
TraesCS1A02G130000	1.6891	1.74769	1.97134	1.59224	1.79079	2.47499	1.93022	2.14158	2.04409
TraesCS1A02G130600	3.33589	3.71242	3.76863	3.83924	3.7903	3.09866	3.70715	3.47952	3.70299
TraesCS1A02G130700	2.54652	2.43628	2.61326	2.71637	2.67911	2.8987	2.04469	2.57198	2.10494
TraesCS1A02G130800	6.86484	6.92554	7.17295	6.78632	6.75943	6.84261	7.13499	7.10484	7.06399
TraesCS1A02G130900	6.85001	6.60494	6.55442	7.14285	7.07314	7.30857	7.29446	7.11314	7.27227
TraesCS1A02G131000	7.78682	7.85438	7.66488	7.64536	7.55547	6.98703	7.79076	7.49607	7.60454
TraesCS1A02G131200	7.36145	7.38858	7.70892	7.48766	7.53168	7.57774	7.59001	7.49969	7.51842
TraesCS1A02G131300	7.95675	7.74024	8.26435	8.45977	8.22431	8.38098	7.2844	7.80968	7.81104
TraesCS1A02G131500	6.05347	6.08711	5.74246	6.21804	6.39863	6.45189	6.28916	5.91841	6.01618
TraesCS1A02G131600	6.25465	6.32793	6.34548	6.08697	6.17426	5.56378	5.81877	6.04974	5.52781
TraesCS1A02G131900	7.63968	7.15728	8.07385	6.66886	6.46914	6.56647	7.44628	6.86273	6.96602
TraesCS1A02G132000	2.09206	2.13296	1.83182	0.89394	0.895599	0.904035	0.906877	0.950837	0.930337
TraesCS1A02G132600	7.35767	7.53911	6.88977	7.41385	7.44939	7.33191	7.60755	6.9536	7.02658
TraesCS1A02G133000	1.75713	1.80163	3.55551	1.21764	1.22066	1.23587	1.72892	1.96253	1.85635
TraesCS1A02G133100	10.4217	10.4502	10.4501	10.489	9.81318	11.1865	11.6106	10.9714	11.2266
TraesCS1A02G133300	3.45006	3.65043	3.24332	3.63224	2.87748	2.85782	3.21596	2.90601	2.91829
TraesCS1A02G133400	7.64671	7.91444	7.33586	7.56944	7.48963	7.7416	7.81214	7.42118	7.50082
TraesCS1A02G133500	8.41408	8.23011	8.34285	8.56643	8.34508	8.55261	8.93525	8.53433	8.68566
TraesCS1A02G133700	7.49265	7.83681	7.36116	7.40706	7.4289	6.50022	7.6641	7.03863	7.3196
TraesCS1A02G133800	5.8664	6.22915	6.00836	5.88405	6.14142	5.4289	6.92444	6.76756	6.54333
TraesCS1A02G133900	5.13484	4.84546	4.4377	4.84907	4.82239	5.1319	5.10269	4.86283	5.32464
TraesCS1A02G134000	8.59528	8.81774	8.39057	9.14254	9.24088	9.44503	9.02993	9.65255	9.50973
TraesCS1A02G134100	6.16847	5.72972	6.39652	4.90895	5.0363	4.10693	2.91025	2.94497	2.84916
TraesCS1A02G134200	1.57806	1.54857	1.3777	1.78716	1.32163	1.33263	2.8881	2.32827	2.37146
TraesCS1A02G134300	7.36943	7.24943	7.54544	7.56522	7.6191	6.98482	6.87829	6.93154	6.81009
TraesCS1A02G134500	5.0045	4.79891	4.81761	5.13954	5.21701	5.34666	5.14113	5.13744	5.22924
TraesCS1A02G134600	6.6205	6.58318	6.53976	6.14768	6.2554	6.02044	6.18982	6.01681	5.92219
TraesCS1A02G134800	5.6698	5.63907	5.70227	5.58862	5.41826	5.43494	5.68618	5.67035	5.6356
TraesCS1A02G135100	2.67197	2.56567	2.58625	2.73274	2.88361	2.86021	2.51138	2.39978	2.33219
TraesCS1A02G135300	7.94338	7.99386	8.18314	8.03102	7.93782	7.30699	7.91551	7.85062	7.95458
TraesCS1A02G135600	7.67668	7.39327	7.86002	7.46024	7.49565	7.19412	7.80138	7.62614	7.55991
TraesCS1A02G135700	8.53775	8.39799	8.7647	8.8323	8.78567	9.29246	8.90702	8.93125	8.85266
TraesCS1A02G135800	2.44218	2.10551	2.29761	2.15322	2.0065	2.63145	1.95505	2.10276	2.25752
TraesCS1A02G136000	1.05345	0.947107	0.960379	1.20871	1.51326	0.894496	0.899817	0.796631	0.944232
TraesCS1A02G136100	6.1606	5.87388	5.9256	2.80105	2.81007	3.02191	5.32742	5.49203	5.52624
TraesCS1A02G136200	6.95286	7.17941	6.9673	7.00849	6.94718	6.30985	7.1469	7.03301	7.06257
TraesCS1A02G136400	6.65718	6.77593	6.96779	6.85786	6.8698	7.14425	7.06324	6.93386	7.03288
TraesCS1A02G136500	8.52223	8.42387	8.91805	8.30088	8.20314	8.56216	8.15584	8.11082	8.28597
TraesCS1A02G136700	1.30513	1.28765	1.41025	3.18388	3.32696	3.57308	1.33875	1.4361	1.39189
TraesCS1A02G136800	6.4562	6.27076	6.78043	6.82237	6.57003	6.75226	6.94645	6.89043	6.84316
TraesCS1A02G136900	6.07549	6.51926	6.46381	6.89098	6.76485	6.57544	6.18184	6.51323	6.55399
TraesCS1A02G137000	4.66513	4.77518	4.08138	4.86807	5.06799	4.9519	5.07529	4.69128	4.8433
TraesCS1A02G137200	7.292	7.12802	7.44887	7.98416	7.82609	7.63279	7.17093	7.22006	6.95481
TraesCS1A02G137300	3.63355	3.48735	3.5106	3.37227	3.18507	3.36392	3.21224	3.59596	3.13802
TraesCS1A02G137400	6.19995	6.14333	6.15691	6.02845	5.91815	5.9802	6.37346	6.14663	5.98783
TraesCS1A02G137500	4.94528	4.72244	5.00735	4.7893	4.73759	5.39233	4.34304	4.64944	4.6588
TraesCS1A02G137600	2.36122	2.1007	2.20838	2.91633	2.62062	2.8411	2.09418	2.09115	2.59516
TraesCS1A02G137700	8.32144	8.22186	8.55222	8.2508	8.22791	8.33793	8.33847	8.42488	8.23221
TraesCS1A02G137800	7.46226	7.61411	7.51547	7.3143	7.22944	7.05437	7.55502	7.37763	7.17074
TraesCS1A02G137900	6.52194	6.69373	6.62153	6.39728	6.45799	6.05804	6.58544	6.21039	6.16989
TraesCS1A02G138000	4.584	4.65183	4.68513	4.59914	4.56722	4.61041	4.69983	4.31361	4.64698
TraesCS1A02G138100	3.5167	3.21901	2.84837	3.98548	4.05699	3.79048	3.29484	3.37747	2.81189
TraesCS1A02G138200	4.81558	4.97446	4.88072	4.34537	4.75677	4.75145	5.03883	4.95285	5.12588
TraesCS1A02G138400	6.59354	6.86487	6.629	6.76999	6.97085	6.56408	7.03174	6.58849	6.5749
TraesCS1A02G138500	6.10004	6.10182	5.89564	6.16115	5.97678	6.1204	6.55221	6.32126	6.59028
TraesCS1A02G138600	7.02231	7.08723	7.28151	6.74799	6.96207	7.10741	6.96516	7.13589	6.91284
TraesCS1A02G138800	8.4016	8.32284	8.26208	8.56038	8.66047	8.47153	9.02584	8.69212	8.76902
TraesCS1A02G139100	8.00795	7.8349	7.94397	8.06087	8.10538	8.33081	7.95495	7.98933	7.73876
TraesCS1A02G139300	7.3946	7.53571	7.55451	7.20636	7.1935	7.52731	7.09037	7.15362	7.06489
TraesCS1A02G139400	5.78425	6.3155	5.45379	5.43335	5.52485	4.88762	6.09456	5.60574	5.90799
TraesCS1A02G139500	6.74753	6.8649	6.80525	6.12154	6.37645	6.07339	7.04073	6.84155	6.44237
TraesCS1A02G139600	6.25058	6.13669	6.17712	5.9943	6.06423	5.91704	6.11648	5.87378	5.52503
TraesCS1A02G139700	4.94437	4.53247	4.92853	4.50797	4.61024	4.36136	4.5666	4.57128	4.66393
TraesCS1A02G139900	10.2345	10.474	10.6691	10.0502	10.1871	10.1039	9.29802	10.426	9.89321
TraesCS1A02G140600	1.64086	1.63143	1.70216	2.22818	2.78062	2.21552	2.52537	2.84639	2.46433
TraesCS1A02G140700	7.41072	6.76251	7.85922	4.75171	4.87392	5.10671	4.84091	4.91452	4.77568
TraesCS1A02G140800	2.65101	3.14995	3.33332	1.56307	1.56596	1.74445	1.89651	2.08242	1.9972
TraesCS1A02G140900	5.76375	5.58395	5.56844	6.41812	6.47571	6.81773	6.13675	5.8933	5.91163
TraesCS1A02G141000	1.16822	0.79814	0.644003	1.05105	0.826248	0.942292	0.751603	0.649435	0.793422
TraesCS1A02G141100	4.5038	4.71061	4.54448	5.3757	5.38797	5.44332	3.71601	3.02614	3.54111
TraesCS1A02G141200	1.59148	1.62383	1.80254	1.73507	1.80732	1.35881	1.47322	1.60822	1.2567
TraesCS1A02G141300	3.87762	4.13401	3.68665	3.6571	4.0398	3.60512	3.99025	3.91729	3.46978
TraesCS1A02G141400	6.00334	5.88998	6.0214	5.64765	5.92091	5.41959	5.12817	4.96776	5.12958
TraesCS1A02G141700	5.41698	5.52678	5.37291	5.99748	5.78254	6.03532	5.43372	5.45752	5.54391
TraesCS1A02G141900	6.14774	6.43168	5.87191	5.41432	6.00806	5.31325	5.72916	5.97696	5.4219
TraesCS1A02G142000	7.43706	6.96408	7.18745	7.65173	7.34057	8.55607	7.77929	7.86553	8.16303
TraesCS1A02G142200	6.53103	6.38507	5.76194	6.19725	6.14843	5.99423	6.33018	6.08672	6.24525
TraesCS1A02G142300	4.30006	4.79681	4.38585	4.85083	4.80745	4.97963	4.62579	4.65218	4.83928
TraesCS1A02G142400	7.45707	7.80837	6.80944	8.14064	7.72508	7.57688	7.11712	7.22695	7.33351
TraesCS1A02G142500	6.32337	6.24293	6.20718	7.14674	6.92246	6.99851	6.92057	6.95674	6.69783
TraesCS1A02G142600	8.09956	7.75124	8.42419	8.12799	8.17197	8.37828	8.06739	7.95435	7.99876
TraesCS1A02G142700	0.965277	0.960214	0.999082	1.08717	0.967327	1.66186	1.52823	1.65367	1.90303
TraesCS1A02G142800	5.75718	5.33051	5.7212	5.54564	5.56914	5.25657	5.72199	5.19412	5.67466
TraesCS1A02G142900	6.89766	6.89664	6.93911	6.55257	6.58617	5.89179	6.56815	6.5527	6.72867
TraesCS1A02G143000	8.01533	8.10621	7.91097	7.79207	7.95372	7.27643	7.48393	7.08741	6.94023
TraesCS1A02G143100	7.71417	8.27946	7.77907	7.02213	7.13972	6.99576	7.71108	7.79938	7.75528
TraesCS1A02G143200	1.03741	1.0254	1.11166	1.03944	1.0422	1.05615	2.91717	2.40066	2.54713
TraesCS1A02G143300	7.15835	7.35972	7.84576	6.81704	7.67734	5.92262	6.56143	7.16171	6.46501
TraesCS1A02G143400	3.92232	4.19063	3.69049	3.86053	4.05701	3.62933	4.03253	4.06609	4.29805
TraesCS1A02G143500	5.66935	5.52225	5.57361	5.62065	5.2697	4.91193	5.66513	5.39712	5.53398
TraesCS1A02G143600	2.94395	2.59937	2.49675	3.32534	2.6634	4.13137	2.98753	3.60958	3.56524
TraesCS1A02G143800	6.37514	6.07189	5.86383	6.16277	6.22823	6.90954	5.9477	5.82891	5.64646
TraesCS1A02G143900	5.96166	5.65948	5.83838	6.49988	6.36769	6.87892	5.70073	6.10012	5.84248
TraesCS1A02G144000	5.86231	5.56338	5.78117	5.8919	5.97272	5.67082	5.65606	5.72597	5.64379
TraesCS1A02G144200	0.725722	0.610332	0.531722	0.72946	0.828198	0.646083	0.651619	0.538	1.42129
TraesCS1A02G144700	2.50144	1.97796	2.00324	2.2374	2.10966	2.86119	2.08977	1.88171	1.66118
TraesCS1A02G144800	4.50486	3.77524	3.26516	4.80948	4.06368	5.68333	4.41601	4.16014	3.99007
TraesCS1A02G145000	6.76439	7.43437	4.66526	5.60377	5.83144	6.28643	6.3996	5.91901	5.70123
TraesCS1A02G145100	0.917417	0.732578	0.662702	1.06714	0.927969	0.867115	0.969302	0.999443	0.65901
TraesCS1A02G145500	5.57825	5.65174	5.90981	5.17283	5.25382	4.48062	5.42096	5.06529	5.37823
TraesCS1A02G145600	0.269992	0.412599	0.344454	0.173354	0.173786	0.176008	0.292346	0.634038	0.457438
TraesCS1A02G145800	7.37561	10.0314	6.23701	6.34701	6.54642	6.54188	6.077	5.121	5.2491
TraesCS1A02G145900	2.78789	3.33929	2.87022	1.58164	1.5844	1.59838	2.02881	2.24763	2.00563
TraesCS1A02G146000	-0.224285	0.0538509	-0.151579	-0.324617	-0.21988	-0.32257	-0.097483	-0.311169	-0.317001
TraesCS1A02G146200	6.53069	6.56503	5.87964	6.25843	6.31319	6.31911	6.53324	6.50174	6.41257
TraesCS1A02G146400	3.52432	3.44925	2.96797	3.71229	3.79308	3.18634	3.43743	3.25243	3.13279
TraesCS1A02G146600	8.17714	8.02842	8.16159	7.99334	8.08523	8.14687	8.12542	7.83604	7.89973
TraesCS1A02G146800	0.15777	0.0524673	0.375996	0.159744	0.0552126	0.280613	0.288373	0.409645	0.0652345
TraesCS1A02G146900	6.95542	6.92294	7.29739	6.32717	6.71606	6.14708	6.7471	6.43032	6.20868
TraesCS1A02G147000	8.14058	8.06778	7.4372	8.004	7.85211	8.52089	7.95831	7.70532	8.01988
TraesCS1A02G147400	5.71011	5.3092	5.65673	5.627	5.08601	5.76672	6.04047	6.273	6.29895
TraesCS1A02G147500	5.11636	5.36372	5.27827	5.60101	5.67802	4.84564	5.45939	5.60969	5.42465
TraesCS1A02G147600	2.98412	2.88211	2.40451	2.4833	2.62245	2.90577	2.55511	2.68907	2.59012
TraesCS1A02G147700	4.67247	4.87578	4.34228	4.49287	4.27034	4.52657	4.4958	4.02865	4.59224
TraesCS1A02G148000	7.53526	7.54137	7.03921	7.27539	7.28069	7.26088	7.49606	7.3032	7.1575
TraesCS1A02G148300	1.6657	1.30417	1.3216	1.48378	1.62443	1.35658	1.2626	1.34479	1.64235
TraesCS1A02G148400	7.09517	6.98816	6.40266	6.90418	6.99392	7.8651	6.96639	6.95985	6.85165
TraesCS1A02G149000	0.469992	0.210244	0.224395	0.395461	0.616136	0.214927	0.328427	0.227897	0.595854
TraesCS1A02G149100	5.70322	5.86308	5.76002	5.69352	5.74466	5.54497	5.66973	5.58611	5.69241
TraesCS1A02G149200	7.74415	7.82722	7.58653	7.68742	7.7791	8.05901	7.72955	7.87217	7.74243
TraesCS1A02G149300	7.69773	8.04849	7.25551	8.2471	7.9996	7.26805	7.6402	7.47107	8.01367
TraesCS1A02G149500	1.40048	1.39332	1.44768	2.26358	1.73544	2.40002	2.19127	2.21383	1.76082
TraesCS1A02G149600	0.548724	0.353003	0.273718	0.706303	0.37059	0.900014	0.261709	0.278455	0.270482
TraesCS1A02G149700	4.28193	4.58587	4.52231	4.46939	4.86322	4.193	4.77601	5.59294	5.59314
TraesCS1A02G149800	8.14695	8.50799	8.18766	8.49078	8.35124	8.4626	8.42112	8.70138	8.93963
TraesCS1A02G150000	1.59791	1.58061	1.52748	2.16201	1.71175	2.02086	2.31807	2.37779	2.34014
TraesCS1A02G150100	6.13594	6.31638	8.12725	5.62954	4.99037	4.96208	7.45817	8.48637	8.62166
TraesCS1A02G150200	5.76958	5.76152	6.53666	5.78721	5.84116	5.29412	6.44022	7.58006	7.00874
TraesCS1A02G150400	7.65859	7.26938	8.09514	7.51465	6.95271	7.37821	7.2378	8.42264	8.50341
TraesCS1A02G150500	2.49044	2.75329	2.67904	2.67662	2.63288	2.86101	2.71276	2.23421	2.4343
TraesCS1A02G150600	8.04301	8.28774	8.28459	7.95528	8.15698	7.44196	8.19339	8.12797	8.09731
TraesCS1A02G150800	5.79499	6.40034	6.41956	7.68749	7.64094	7.23904	4.90327	4.08926	4.38117
TraesCS1A02G150900	7.41141	7.6514	6.72601	5.76521	5.62336	6.08122	5.14787	5.61305	5.50543
TraesCS1A02G151000	5.91181	6.05663	5.96555	5.28642	5.26656	5.60989	5.82573	5.89843	5.72675
TraesCS1A02G151100	4.38551	4.29635	4.02945	4.45358	4.39222	4.26279	4.49201	4.43069	4.30675
TraesCS1A02G151200	3.62385	3.94192	3.53765	3.4196	4.06472	3.60873	3.5871	2.98754	3.23033
TraesCS1A02G151400	6.41446	5.79421	6.70323	6.74125	6.92566	6.64481	6.52998	7.22246	6.99033
TraesCS1A02G151500	6.74758	6.50854	6.76235	7.17998	7.02129	7.52755	7.18348	6.73256	7.08612
TraesCS1A02G151600	1.85258	2.28974	1.83652	1.85842	2.18412	1.72587	1.83236	1.87519	1.80969
TraesCS1A02G151700	4.94414	4.73326	5.02093	5.29339	5.40851	5.82141	4.50363	4.88451	4.38286
TraesCS1A02G152000	4.96602	5.28479	4.98376	4.69375	5.26458	4.66131	5.18945	4.97586	4.97305
TraesCS1A02G152100	2.25936	2.67786	2.99271	2.70405	2.81389	2.01419	2.56852	2.29695	2.08253
TraesCS1A02G152200	7.53374	7.94331	7.59041	7.45026	7.39855	6.91627	7.95674	7.70686	7.83303
TraesCS1A02G152300	2.11277	1.89962	2.72161	2.64095	2.28765	2.61493	4.51704	4.34851	5.10423
TraesCS1A02G152500	7.1856	7.28321	6.72723	6.8924	6.95703	6.6769	7.28708	6.35549	6.78358
TraesCS1A02G152600	4.90791	5.43164	4.32912	11.2982	10.9987	11.1129	6.10856	5.99782	6.10888
TraesCS1A02G152800	5.65895	5.31578	5.7126	10.0039	10.1547	10.7274	9.28594	8.52272	8.85641
TraesCS1A02G152900	5.58603	5.14013	5.38773	6.32153	6.18016	6.33467	6.8537	6.87663	6.70158
TraesCS1A02G153000	6.93267	6.61954	7.48079	7.80564	7.53138	7.3298	6.46942	5.69418	6.15022
TraesCS1A02G153100	5.94148	7.30303	5.98965	6.83054	6.72208	6.42732	5.86149	5.84896	6.16249
TraesCS1A02G153300	6.54705	6.80597	6.19903	6.59754	6.78355	6.60366	6.4979	6.46194	6.57333
TraesCS1A02G153400	1.01994	0.900511	0.82645	0.918059	0.798432	0.93931	1.26741	1.68764	1.48017
TraesCS1A02G153600	7.42393	7.33828	7.65835	7.11571	7.3063	7.80659	7.73976	8.07124	7.94
TraesCS1A02G153700	4.31904	4.0122	4.38891	3.94434	4.42714	3.84161	3.46562	3.48419	4.02845
TraesCS1A02G153900	8.31165	8.37673	8.37159	8.0263	8.05594	7.77869	8.5064	8.2894	8.25073
TraesCS1A02G154100	2.56302	2.40598	2.09458	1.56454	1.56645	1.57623	2.13714	2.48591	2.44703
TraesCS1A02G154200	6.45968	6.27412	6.62739	6.04495	6.17966	5.84715	5.92919	6.23681	6.05456
TraesCS1A02G154300	6.4911	6.70294	6.37796	6.51803	6.50186	6.05269	6.8415	6.07903	6.40793
TraesCS1A02G154400	7.63223	7.54317	7.84567	7.55319	7.60501	7.70815	7.76697	7.44597	7.48369
TraesCS1A02G154500	4.10164	4.53296	3.78496	2.34276	2.3484	2.37667	4.41664	4.43001	4.05103
TraesCS1A02G154600	5.77933	5.87249	5.91142	5.57453	6.04837	5.29323	5.7815	5.48488	5.46455
TraesCS1A02G154700	6.55815	6.42774	6.77921	6.69229	6.58583	6.0551	7.0503	6.72674	6.72827
TraesCS1A02G155000	4.08295	4.17285	3.95265	2.36992	2.37581	2.40537	4.55586	4.42768	4.70512
TraesCS1A02G155200	10.8169	10.6122	10.8094	10.6923	10.5767	10.9469	10.8885	10.7567	10.727
TraesCS1A02G155500	4.26894	4.71516	4.6682	4.54231	4.53691	4.42923	4.55548	4.10902	4.41799
TraesCS1A02G155600	4.20038	4.28315	4.54146	5.44658	5.02297	5.3206	4.08881	4.22181	4.05851
TraesCS1A02G155900	1.60463	1.5962	1.66038	2.18232	2.50094	1.98492	2.64994	2.32625	2.94263
TraesCS1A02G156000	1.15268	1.39816	1.25441	1.03476	1.44924	1.04234	2.04052	1.28139	1.81015
TraesCS1A02G156100	9.56639	9.11297	9.56045	8.92949	8.74427	9.04321	7.97539	7.90012	7.75485
TraesCS1A02G156200	1.99969	2.17544	2.49515	2.46014	2.09405	1.84143	2.50297	2.10924	2.36009
TraesCS1A02G156300	6.48729	6.38935	6.56085	6.24435	6.64988	6.7757	6.43897	6.61967	6.15625
TraesCS1A02G156400	5.502	6.26929	2.73773	4.45174	5.09574	3.91969	3.95144	3.01512	3.08088
TraesCS1A02G156500	6.14233	6.19995	6.30848	6.41786	6.33102	5.72331	6.26965	5.92153	5.93941
TraesCS1A02G156600	5.28613	4.95941	5.0609	5.54827	5.32586	5.22436	5.36271	5.35671	5.35876
TraesCS1A02G157200	0.0636913	0.24027	0.38636	0.263075	0.0644965	0.0668945	0.298481	0.081017	0.478589
TraesCS1A02G157500	7.5149	7.52728	7.43099	7.4611	7.45572	7.21348	7.58784	7.26184	7.41037
TraesCS1A02G157600	3.43117	3.30147	3.70319	4.65119	4.7543	4.56859	4.43023	4.24721	4.68252
TraesCS1A02G157700	6.10021	6.34383	6.01157	6.28974	6.12059	6.21743	6.33474	6.0691	6.32667
TraesCS1A02G157800	1.33024	1.31925	1.40116	1.3321	1.33466	1.34766	2.85935	3.15218	3.18859
TraesCS1A02G157900	8.61039	8.65143	8.44926	9.80823	9.73785	10.5875	7.92804	7.24749	7.64928
TraesCS1A02G158300	7.72138	7.57523	7.71529	8.03271	7.87587	8.54115	7.46833	7.58238	7.62151
TraesCS1A02G158400	8.04917	7.70895	8.49126	7.76115	7.97168	7.53421	7.59589	7.4677	7.2554
TraesCS1A02G158500	6.08976	6.25487	5.02908	5.76928	5.95888	6.32551	5.96302	5.442	5.98013
TraesCS1A02G158600	9.52529	10.2724	9.82409	9.36336	9.41609	9.07764	9.39813	9.92129	9.67649
TraesCS1A02G158700	7.86068	8.18898	7.90521	7.86635	7.9508	7.73879	8.23085	7.78136	7.99866
TraesCS1A02G158800	7.49263	7.55611	7.73182	7.17303	7.20438	7.29279	7.87854	7.65595	7.75188
TraesCS1A02G158900	6.03225	6.42578	6.02968	6.06163	6.00365	6.39625	6.36562	6.02106	5.87385
TraesCS1A02G159100	8.3996	8.3797	7.91094	8.27981	8.05738	8.80727	8.1643	8.22037	8.51472
TraesCS1A02G159200	4.97817	4.46146	5.70961	4.29142	4.38868	3.72674	4.84985	5.52847	5.92716
TraesCS1A02G159300	8.63077	8.25323	8.16495	8.68231	8.5072	9.35318	8.76153	8.50853	8.66594
TraesCS1A02G159400	5.38678	5.42301	5.47673	5.63155	5.68255	5.74419	5.46625	5.44271	5.1737
TraesCS1A02G159500	2.60682	2.55578	2.52326	2.78711	3.07393	2.26866	2.47292	2.98793	2.93311
TraesCS1A02G159600	4.31835	4.38511	4.43238	3.3913	2.89909	3.15627	4.3509	4.19369	4.57246
TraesCS1A02G159700	7.2085	7.30221	7.18118	7.0875	6.70152	6.90627	3.55781	3.64941	3.54141
TraesCS1A02G159800	0.26453	0.297396	0.0926152	-0.0835745	-0.0831718	0.0357534	-0.0803919	-0.0688545	0.0786101
TraesCS1A02G160000	1.38368	1.36158	1.52572	1.86687	1.87879	1.6004	1.52535	1.40771	1.20756
TraesCS1A02G160100	2.58367	2.28256	2.551	2.84404	2.85868	2.66477	2.3026	2.60988	2.40425
TraesCS1A02G160200	6.52177	6.22972	6.47917	5.92939	5.97828	5.75152	6.19689	5.53893	5.61507
TraesCS1A02G160400	4.95337	4.8678	4.00649	4.58524	4.6544	4.54607	4.34586	3.92466	4.20197
TraesCS1A02G160500	6.18907	6.32366	6.18583	6.35739	6.39146	6.23544	6.17883	5.88453	5.93548
TraesCS1A02G160600	7.08781	6.99079	7.23332	6.69267	6.75581	6.668	7.16191	6.96124	6.79122
TraesCS1A02G160700	8.48028	8.39181	8.83603	8.7665	8.59177	8.88425	9.30753	9.2128	9.08201
TraesCS1A02G160800	5.3055	5.87029	5.13595	5.48497	5.17343	5.12288	5.0532	5.68804	5.49827
TraesCS1A02G161200	4.95003	4.9012	5.80226	4.04988	4.21429	4.24975	2.56453	2.96254	2.86165
TraesCS1A02G161300	6.27539	5.69981	5.55628	5.21087	5.14094	5.22219	6.32807	5.96074	5.93996
TraesCS1A02G161900	7.65194	8.00461	7.78269	8.40515	8.38896	9.07062	8.78851	8.51845	8.32384
TraesCS1A02G162100	0.783331	0.67301	1.04714	0.577285	0.691525	0.707238	0.583188	1.09303	1.12124
TraesCS1A02G162200	5.04005	4.78846	4.44203	4.54082	4.39345	4.63686	3.8895	4.10205	4.36716
TraesCS1A02G162300	4.95961	4.75412	5.11741	5.34441	4.95458	4.86439	5.00139	4.92531	4.93156
TraesCS1A02G162400	6.11831	6.15395	6.03727	5.92664	5.963	5.99211	5.88699	5.8389	5.92474
TraesCS1A02G162600	0.579338	0.757757	0.413502	0.796624	0.400322	0.511428	0.705539	0.588386	0.410815
TraesCS1A02G162800	10.3689	10.0155	10.6099	10.7099	10.5292	10.8146	10.5326	10.6581	10.7449
TraesCS1A02G163100	0.569751	0.467292	0.557734	0.573064	0.874152	0.381321	0.702715	0.398183	0.543047
TraesCS1A02G163200	6.5183	6.49449	6.31278	6.39176	6.41676	6.72524	6.45047	6.46037	6.28721
TraesCS1A02G163400	4.86946	4.72986	4.22995	4.79799	4.69789	5.0775	4.95907	4.57937	5.00423
TraesCS1A02G163500	1.78421	1.63438	1.98148	1.78964	1.66724	1.53026	3.16888	2.6649	3.11032
TraesCS1A02G163600	0.721898	0.70776	0.63059	0.606304	0.833185	0.611642	1.42946	1.00515	1.17669
TraesCS1A02G163700	3.79669	3.49146	3.71294	3.57015	3.89574	4.01598	3.78024	3.64458	3.71621
TraesCS1A02G163900	5.81389	6.01381	5.73494	5.72251	5.86856	5.87664	6.18384	6.00491	5.80891
TraesCS1A02G164000	8.20934	8.27721	8.33151	8.10027	7.89071	7.51825	8.64227	8.68881	8.57162
TraesCS1A02G164200	7.25038	7.40401	7.19975	7.1925	7.05171	7.065	7.32623	7.01244	7.02183
TraesCS1A02G164300	5.21299	5.06056	5.32599	4.98187	5.08158	4.37229	4.94574	4.55334	4.12075
TraesCS1A02G164400	6.44604	6.44184	6.42236	6.49782	6.49847	6.53468	6.23196	6.3044	6.04436
TraesCS1A02G164600	8.10074	7.57161	7.81839	8.14553	8.21296	7.97152	7.86697	7.93059	7.78137
TraesCS1A02G164700	7.66771	7.47403	7.84981	7.97029	7.48816	7.73276	7.56067	7.52909	7.80045
TraesCS1A02G164800	8.55891	8.0674	8.76101	8.69983	9.02843	8.63259	8.27747	8.3424	8.0979
TraesCS1A02G164900	9.01965	9.01751	8.38923	8.19181	8.06296	7.77659	9.00369	9.3043	9.28409
TraesCS1A02G165300	5.9378	5.74565	5.83611	6.24886	5.89197	6.37569	5.91921	6.31429	6.00004
TraesCS1A02G165400	10.3059	11.0706	4.60543	9.16869	9.36459	9.50168	4.68269	4.7945	4.55683
TraesCS1A02G165500	1.55922	1.51087	1.81927	1.56714	1.57787	1.63045	6.0803	5.88265	5.50279
TraesCS1A02G165600	3.22535	3.68805	3.21233	4.0007	4.12695	3.88942	3.40121	3.65762	3.35374
TraesCS1A02G165700	12.8176	12.6569	13.4339	13.1771	13.4622	13.1636	13.3333	13.4886	13.3089
TraesCS1A02G165800	8.91743	8.77237	8.86771	8.88879	8.73902	9.26863	9.91474	9.60719	9.67489
TraesCS1A02G165900	5.74455	6.68202	6.13934	5.97419	6.08018	6.8724	5.30611	6.01531	5.64881
TraesCS1A02G166000	0.1533	0.247692	-0.0234963	-0.203553	-0.20316	-0.201138	-0.0764607	-0.189234	-0.194591
TraesCS1A02G166100	9.02037	10.2716	9.41019	8.59074	8.74029	8.82906	8.3036	9.02126	9.27898
TraesCS1A02G166200	8.27348	8.89772	6.10857	7.13765	6.67384	7.59473	5.57153	6.1005	6.11142
TraesCS1A02G166600	4.95345	6.75609	5.09188	7.00463	7.16986	5.79748	4.03348	4.32028	4.53874
TraesCS1A02G166900	6.1379	6.35202	5.87848	5.63138	6.10098	5.1891	6.4306	5.80521	5.51009
TraesCS1A02G167200	6.73171	7.02913	6.72127	6.99689	6.95947	7.48634	6.88307	7.32983	7.01393
TraesCS1A02G167300	5.36626	5.4305	5.33634	5.14015	5.02628	4.65981	5.00913	4.26415	4.78486
TraesCS1A02G167400	3.65495	3.54118	3.57022	3.10864	3.75962	3.91904	3.46003	3.57267	3.92213
TraesCS1A02G167600	4.74785	4.54243	4.40541	4.3882	4.3125	5.1758	4.24844	4.33101	4.33179
TraesCS1A02G168100	8.40351	8.46248	8.43956	8.0894	8.34371	8.23528	8.14144	8.44473	8.36848
TraesCS1A02G168200	-0.660364	0.14084	-0.648312	-0.660066	-0.659658	-0.657577	-0.656875	-0.644591	-0.650983
TraesCS1A02G168400	8.06794	7.74954	8.47298	8.11782	8.2718	8.45598	8.45642	8.48087	8.23067
TraesCS1A02G168600	6.72292	8.52129	6.33209	7.04535	7.43118	6.45046	6.8114	7.15885	7.39455
TraesCS1A02G168700	3.27821	2.90461	2.74285	3.76256	3.99744	3.94139	3.56478	3.51587	3.92332
TraesCS1A02G168800	2.29485	2.07618	1.96836	2.24883	1.82716	2.37727	2.20545	2.00797	1.80689
TraesCS1A02G168900	7.97139	8.26833	8.07839	7.91016	8.12314	8.10866	8.40986	8.3347	8.24727
TraesCS1A02G169000	7.61312	8.01007	7.96734	8.23854	8.21151	7.90043	8.2921	8.6533	8.54059
TraesCS1A02G169100	6.77807	6.69131	6.12825	6.04766	6.33052	6.72943	6.73771	6.29746	6.58501
TraesCS1A02G169200	3.53496	4.06476	3.29146	4.53276	4.33517	5.1439	3.9338	3.59892	3.86809
TraesCS1A02G169300	4.96692	5.73786	5.55141	5.3205	5.54538	5.30754	4.80481	5.13357	5.12088
TraesCS1A02G169500	6.5747	6.05188	6.6151	6.91604	6.70468	6.70967	5.9833	5.12265	5.72417
TraesCS1A02G169600	5.98924	5.81104	5.98369	5.99604	5.88779	5.80597	5.91896	6.13197	5.98886
TraesCS1A02G170000	8.22917	8.41335	8.45681	7.62279	7.40351	8.62346	7.91818	9.15745	9.11823
TraesCS1A02G170100	1.72211	2.13746	2.39346	2.0628	2.26421	2.25961	2.05298	2.14399	1.80729
TraesCS1A02G170200	6.21733	5.81166	5.86961	6.77415	6.41998	6.74589	6.26798	6.13861	6.19146
TraesCS1A02G170300	5.05428	5.17974	5.1068	4.74901	4.25845	4.70574	5.2777	4.78646	4.8136
TraesCS1A02G170400	7.53585	7.57521	7.27835	7.49037	7.41391	7.23775	7.91261	7.64424	7.78924
TraesCS1A02G170500	6.91336	6.98694	7.14295	6.90742	6.86098	5.79076	7.08879	6.87765	6.89375
TraesCS1A02G170600	9.35626	9.0401	9.37329	9.37178	9.35888	8.99051	8.99434	9.28188	9.18507
TraesCS1A02G170700	8.00067	7.38408	8.39161	6.32431	6.9627	5.63836	7.5262	7.86348	8.19007
TraesCS1A02G170800	1.03684	1.54762	1.17218	1.04039	1.04526	1.24964	0.969496	0.868434	1.01386
TraesCS1A02G170900	5.01719	4.90382	4.88141	4.75158	5.1366	4.96723	5.58348	5.73943	5.99252
TraesCS1A02G171000	11.2169	10.6529	11.6121	11.1068	11.2362	10.786	11.3017	11.5401	11.7386
TraesCS1A02G171100	6.60407	6.61529	6.70939	6.49476	6.51145	6.2419	6.49504	6.50214	6.53353
TraesCS1A02G171200	6.25825	5.77399	5.95755	6.27692	6.05787	6.80609	5.70842	5.83513	5.7987
TraesCS1A02G171300	4.00256	4.66895	4.30563	4.09191	4.14661	4.30976	3.8638	4.84764	4.3767
TraesCS1A02G171400	5.23575	4.90227	5.38092	4.93362	4.91037	5.26662	4.50412	4.88006	4.85848
TraesCS1A02G171500	4.91665	4.71361	5.12712	5.06605	4.89212	4.0063	4.6003	4.79193	4.94774
TraesCS1A02G171600	4.6503	4.57641	4.67185	4.87377	4.81759	4.71967	3.76382	4.31863	3.87345
TraesCS1A02G171700	5.26028	5.49328	5.383	5.25942	5.47813	5.515	5.18359	4.60328	5.11215
TraesCS1A02G172100	4.06895	3.95376	3.9883	4.17871	4.13431	4.15673	4.11033	4.42434	4.09726
TraesCS1A02G172300	5.37323	5.68933	5.80265	5.5026	5.28695	5.49081	5.3515	5.32339	5.28816
TraesCS1A02G172700	9.48645	9.0937	9.8411	9.80667	9.64823	9.9183	10.0183	10.2536	10.2234
TraesCS1A02G172800	3.2194	3.34062	3.58633	3.28195	3.06644	3.0571	3.54465	3.80336	3.69742
TraesCS1A02G173100	8.49103	8.28639	11.8655	8.49646	8.79906	7.90862	11.1876	12.0993	11.8563
TraesCS1A02G173200	7.15142	7.27562	7.15585	6.78065	6.50169	7.63818	7.03033	7.64164	7.50303
TraesCS1A02G173400	9.53546	9.56856	9.62397	9.53833	9.69505	9.64873	9.38973	9.14212	9.23048
TraesCS1A02G173500	6.12011	6.34057	6.35025	5.74439	6.01436	5.63718	6.34515	6.53073	6.41476
TraesCS1A02G173600	2.27577	2.05068	2.06656	2.28497	1.79233	2.61461	1.83088	1.81994	1.77129
TraesCS1A02G173700	7.42308	7.05314	7.3765	7.27887	7.10053	6.90876	7.46489	7.33207	7.30038
TraesCS1A02G173800	3.44864	4.02935	3.60334	3.46023	3.8884	3.2759	3.47664	3.69063	3.01729
TraesCS1A02G174000	8.83525	8.61676	9.35743	8.60781	8.58346	8.22353	9.24208	9.63912	9.62535
TraesCS1A02G174100	0.32482	0.214118	0.406575	0.424194	0.32982	0.220448	0.349594	0.428669	0.847555
TraesCS1A02G174400	0.695171	0.664111	0.365995	0.452782	0.351482	0.469408	0.578608	0.549269	0.64261
TraesCS1A02G174500	2.20191	2.41145	2.0558	2.14346	2.44222	1.94746	2.13437	2.22414	2.24416
TraesCS1A02G174600	6.57992	6.81651	6.52274	6.55913	6.68505	5.89857	6.82118	6.35928	6.64277
TraesCS1A02G174700	9.84005	9.76583	10.3599	9.93902	10.4553	9.77194	9.61749	10.2123	9.78458
TraesCS1A02G174900	3.58733	3.56579	3.98516	3.41538	3.54966	3.28246	2.38134	2.32612	2.28076
TraesCS1A02G175000	4.56859	4.85844	4.21219	5.27531	5.25435	4.84081	5.01813	4.2298	4.44226
TraesCS1A02G175100	1.03432	1.32665	0.598267	0.575595	0.69408	0.580567	0.831974	1.10603	0.593894
TraesCS1A02G175200	9.7522	10.4055	8.88312	10.2504	10.4387	9.69537	9.28813	9.23421	9.48123
TraesCS1A02G175500	1.63304	10.6519	1.97812	3.08305	2.77949	3.22153	2.92146	2.38007	3.18582
TraesCS1A02G175600	0.303162	0.370709	0.376165	0.392171	0.307562	0.581965	0.212058	0.224313	0.486462
TraesCS1A02G175700	7.25916	7.34136	7.67844	7.77314	7.87904	7.27681	7.33573	7.10809	7.25535
TraesCS1A02G175800	5.89354	5.8614	6.01303	5.96876	6.12987	5.85982	5.70962	5.29989	5.50738
TraesCS1A02G175900	6.14654	6.20475	6.12156	6.2687	6.29355	6.25227	6.74828	6.7195	6.29717
TraesCS1A02G176000	2.34699	2.39654	1.93413	2.09364	2.02125	2.4848	2.44532	2.11686	2.27021
TraesCS1A02G176200	5.17985	4.78381	5.27172	4.91801	5.1836	4.9972	5.00626	5.15937	4.99676
TraesCS1A02G176500	8.05583	7.87588	7.95302	7.77249	7.80254	7.71552	8.04673	7.89602	7.85668
TraesCS1A02G176700	7.16408	7.50147	6.98013	6.87146	6.5295	5.9386	7.38653	7.65687	7.27613
TraesCS1A02G176800	5.86899	5.72984	3.31444	5.99163	6.19206	7.08119	4.48282	4.48675	4.30816
TraesCS1A02G176900	7.62662	7.86064	7.67727	7.55392	7.51727	7.15334	6.25886	6.26159	6.27524
TraesCS1A02G177000	7.24707	6.9768	6.8088	7.48527	7.18467	8.09335	7.4927	7.90204	7.9986
TraesCS1A02G177100	3.82812	3.63327	4.12076	3.91547	4.09983	4.16151	3.97185	3.90899	3.75804
TraesCS1A02G177300	7.1905	7.51029	7.66192	7.36568	7.43264	7.40694	6.92647	9.00246	8.89049
TraesCS1A02G177400	7.11097	7.10123	7.41897	7.36706	7.3981	7.39909	7.70206	7.32614	7.43525
TraesCS1A02G177500	8.8581	7.92718	9.38794	9.25169	8.82197	9.34321	7.30788	8.21132	8.47994
TraesCS1A02G177600	5.5948	5.84088	5.94576	5.64309	5.82343	5.01949	6.4121	6.05332	6.21727
TraesCS1A02G177700	5.67506	5.56732	5.64502	5.66568	5.64754	5.8343	5.71031	5.25669	5.24252
TraesCS1A02G177800	5.52969	6.01242	6.22723	6.3825	6.66025	5.9696	6.72449	7.75244	7.0869
TraesCS1A02G178100	5.23687	5.35544	5.11936	4.98933	4.77817	4.48796	5.73156	5.85103	5.60762
TraesCS1A02G178200	5.78988	5.60306	5.10454	5.08471	5.33098	5.05588	4.80687	4.81936	5.21648
TraesCS1A02G178300	8.15408	7.57575	8.07994	7.80696	7.82304	8.07991	7.41759	7.50206	7.25052
TraesCS1A02G178400	3.16753	3.10179	3.08168	2.98272	2.99561	2.86992	3.19225	3.1533	3.11025
TraesCS1A02G178500	2.39102	2.09558	2.45322	2.27807	2.3519	2.47013	2.11295	2.00811	2.49433
TraesCS1A02G178600	4.93379	4.61712	4.98126	4.98961	5.14057	4.52002	4.85724	4.60422	4.78975
TraesCS1A02G178700	8.74078	8.40231	9.54758	8.91959	8.85537	8.43957	7.62418	8.90104	9.21084
TraesCS1A02G178900	0.672682	0.66665	0.711754	0.673706	0.67511	0.682254	1.62607	1.86785	1.45358
TraesCS1A02G179000	8.71208	8.53993	8.38519	8.61982	8.75364	8.84922	8.51147	8.61793	8.72583
TraesCS1A02G179300	0.618853	0.695985	0.52869	1.0985	1.22593	0.850025	0.513689	0.534582	0.524657
TraesCS1A02G179400	6.0123	6.4321	7.61559	5.55921	6.61091	5.75694	5.85516	8.3186	8.72108
TraesCS1A02G179500	7.84881	7.41083	8.12438	8.06271	8.16253	7.91307	7.60186	7.75116	7.75601
TraesCS1A02G179600	10.1247	9.71516	10.4211	8.9865	8.94674	9.32949	9.62783	9.98517	10.0717
TraesCS1A02G179700	7.22143	6.78697	6.90178	7.28066	6.87634	7.26575	7.45342	7.26332	7.05686
TraesCS1A02G180100	6.55253	6.32568	6.59985	6.56379	6.34863	6.90857	6.1002	6.05986	6.02526
TraesCS1A02G180200	5.37673	5.17912	4.74259	5.28311	5.14344	4.90178	5.18342	5.07815	5.38133
TraesCS1A02G180300	7.03826	7.12675	6.56491	6.73949	6.67462	6.87202	7.59995	7.5419	7.35915
TraesCS1A02G180400	5.8002	5.93194	6.08489	6.62233	6.28598	6.27221	5.69186	5.53108	5.82715
TraesCS1A02G180500	7.23955	7.08572	7.47909	7.14151	7.2008	7.00322	7.23997	7.29679	7.10985
TraesCS1A02G180800	8.27804	7.73099	8.04615	8.37505	7.99752	8.86591	8.31471	8.60998	8.5157
TraesCS1A02G181000	6.42345	10.7812	6.11782	7.06263	7.02004	7.49532	5.96907	6.69246	6.31413
TraesCS1A02G181100	6.32676	5.77131	6.50538	6.59972	6.32333	7.06769	5.6405	6.26015	6.30332
TraesCS1A02G181400	7.78632	7.96275	7.8599	7.76583	7.77733	7.90675	7.74372	7.80234	7.7144
TraesCS1A02G181500	8.76266	8.67249	8.60806	9.10785	8.99841	9.13774	8.40153	8.7252	8.45463
TraesCS1A02G181600	4.30997	4.47371	3.76422	3.86262	4.08124	3.80503	3.30652	3.50477	3.37778
TraesCS1A02G181700	1.07535	1.06289	1.15218	1.07745	1.08031	1.09476	2.59211	2.83065	2.7128
TraesCS1A02G181900	7.1749	7.16451	7.07407	7.09602	7.12775	6.91473	7.03004	7.12166	7.09418
TraesCS1A02G182000	5.17183	5.17746	5.12979	5.24375	5.58869	5.63382	5.3561	4.85673	5.17964
TraesCS1A02G182100	5.83952	5.54012	6.05123	5.71964	5.80875	5.51027	4.98612	5.71747	5.72188
TraesCS1A02G182200	2.33709	2.01853	2.24768	2.40543	2.57886	2.78988	2.36164	2.00469	1.95439
TraesCS1A02G182300	8.26728	7.69228	8.44099	8.77246	8.72029	8.38818	7.87457	8.97908	8.90936
TraesCS1A02G182400	5.38584	5.8173	6.2977	4.98517	4.86178	4.48893	6.34322	6.35843	6.2549
TraesCS1A02G182500	5.70507	5.85845	5.92887	5.85145	5.78696	6.09021	5.39226	5.56973	5.4545
TraesCS1A02G182600	7.50755	7.30228	6.89271	8.21861	7.62177	7.89652	6.28857	6.88544	6.7301
TraesCS1A02G182700	6.72953	6.7584	6.66213	6.40584	6.53788	6.65273	6.63905	6.50282	6.3129
TraesCS1A02G182800	5.0758	4.95624	4.66023	5.03206	4.71411	5.54974	5.06176	5.2027	5.37744
TraesCS1A02G182900	6.50056	6.56205	6.14987	6.48651	6.06481	6.70999	6.49191	6.25634	6.56523
TraesCS1A02G183000	4.42822	5.58909	4.42392	4.72041	5.04965	3.45866	4.11705	3.67648	4.39624
TraesCS1A02G183200	1.43437	1.86506	1.3469	1.59052	1.14883	1.47916	1.80108	1.37198	1.32961
TraesCS1A02G183400	8.79599	8.30563	8.87362	8.98477	8.99659	9.31824	8.16909	8.9888	8.68957
TraesCS1A02G183800	8.18804	9.25921	8.07035	8.19666	8.06395	8.04297	8.34723	8.24393	8.00829
TraesCS1A02G183900	6.78183	6.90437	7.05762	6.89017	6.81787	6.59137	7.48318	7.10619	7.38809
TraesCS1A02G184000	3.00056	3.3655	3.34956	3.1285	4.10724	2.77962	2.88603	2.77627	3.71337
TraesCS1A02G184100	6.22015	6.07841	6.15765	6.59498	6.38185	6.11236	6.13836	5.49366	5.77099
TraesCS1A02G184300	6.857	6.91602	7.28657	6.8285	7.18825	7.32306	6.58461	6.60714	6.46651
TraesCS1A02G184500	8.13833	8.09394	8.33272	7.78101	7.85667	7.85238	8.25576	8.34656	8.19804
TraesCS1A02G184600	7.14414	7.107	7.09543	6.90054	7.0833	7.23351	6.93651	7.17912	6.83361
TraesCS1A02G184800	2.20669	2.59678	2.19844	2.4687	2.42176	2.26104	2.6147	2.4826	2.28417
TraesCS1A02G184900	7.45642	8.32178	7.55435	7.40658	7.45132	7.22679	6.99856	7.57168	7.70842
TraesCS1A02G185100	2.36568	2.2052	2.04078	2.13133	2.38697	2.10815	2.12195	2.43456	1.87932
TraesCS1A02G185300	5.01684	5.30368	4.77059	4.7737	4.29833	4.50507	5.20169	5.00826	5.05284
TraesCS1A02G185400	0.129023	0.196465	0.332018	0.29575	0.0351341	0.405604	0.0377084	0.0485108	0.0433199
TraesCS1A02G185500	2.28144	2.24979	2.4671	3.7702	3.64919	3.69321	5.28427	4.96084	5.06445
TraesCS1A02G185700	9.35777	8.66382	10.1552	8.96815	8.96278	8.78322	9.54087	10.4823	10.6306
TraesCS1A02G185800	1.39106	1.57427	1.31002	1.39428	1.80273	1.42107	1.67646	2.70494	2.27497
TraesCS1A02G185900	6.2318	6.18609	6.30795	6.08958	6.11398	5.73606	6.6984	6.65925	6.53286
TraesCS1A02G186000	4.19484	4.40873	3.81596	3.9472	3.14493	4.05532	4.84696	4.8804	4.97541
TraesCS1A02G186100	9.68035	10.0401	9.20512	8.45763	9.13729	8.71724	9.08347	11.2406	11.1188
TraesCS1A02G186300	5.31321	6.36817	4.05313	4.09966	4.84823	4.37692	5.10942	7.14022	6.85246
TraesCS1A02G186400	3.32538	6.14858	2.49647	2.61755	3.27976	3.52571	2.71528	5.47128	5.7536
TraesCS1A02G186500	8.31562	8.37126	7.57724	6.53631	6.84922	6.58381	7.61082	9.78821	9.70471
TraesCS1A02G186600	2.53558	5.72679	2.10647	2.42191	2.43502	3.50843	4.38229	2.98088	2.6871
TraesCS1A02G186700	5.71476	7.61173	4.22339	4.92821	4.97902	5.62742	6.15008	5.78699	6.16301
TraesCS1A02G186800	7.43822	7.95985	7.71273	6.9112	7.2306	7.0938	7.77285	8.53591	8.76358
TraesCS1A02G187000	3.70608	5.42955	2.86589	2.76489	3.50595	2.96381	4.15203	5.61552	5.22018
TraesCS1A02G187300	1.30244	1.43308	1.67995	1.39354	1.21239	1.22929	1.235	1.73456	1.64177
TraesCS1A02G187400	5.71843	6.11619	5.63492	5.3717	5.35794	3.95928	5.89318	5.83653	6.0881
TraesCS1A02G187600	5.20391	6.10447	4.29917	4.87498	5.33613	4.23618	3.8114	4.09116	4.15913
TraesCS1A02G187800	1.45517	1.67228	1.2913	1.05775	1.47215	1.18581	0.955273	0.982024	1.12948
TraesCS1A02G187900	6.2508	5.95706	5.46625	6.02893	6.45212	6.39845	6.4186	6.15943	6.12934
TraesCS1A02G188000	7.69576	8.10372	9.22146	8.32649	8.11841	7.75815	8.15117	9.41551	9.0151
TraesCS1A02G188200	7.3041	7.19864	7.06733	7.20333	7.26089	7.29701	7.31528	6.90275	6.9799
TraesCS1A02G188500	8.28258	8.3305	7.98983	8.72862	8.69682	8.71802	8.03557	8.32554	8.66658
TraesCS1A02G188600	5.96857	5.47163	5.85379	5.97565	5.75041	6.05068	5.81494	5.75296	5.78444
TraesCS1A02G188700	10.7337	10.5503	10.784	10.6818	10.6718	11.2419	10.2741	10.0018	10.1429
TraesCS1A02G188800	6.08844	6.09149	5.65062	5.77288	6.05699	5.92716	5.86118	6.00419	6.13175
TraesCS1A02G188900	8.56378	8.68183	7.90403	8.96802	8.30284	9.01163	8.30326	8.12021	8.6998
TraesCS1A02G189000	6.08578	6.28208	6.47605	6.43168	6.39492	6.32659	6.52955	6.35526	6.3346
TraesCS1A02G189100	7.63258	7.77951	7.74691	7.45656	7.53632	7.07868	7.22457	7.55345	7.39746
TraesCS1A02G189200	4.89815	5.04457	4.95375	5.39089	5.32609	6.34138	4.22773	3.83894	3.44779
TraesCS1A02G189300	3.72689	4.30809	2.99513	4.93318	4.28713	3.97684	3.65316	4.01469	4.08743
TraesCS1A02G189400	3.05743	3.09219	2.80289	3.21841	3.67874	3.74097	2.74319	3.19284	2.63694
TraesCS1A02G189500	0.840624	0.831899	0.895733	0.842097	0.844116	0.854341	2.44974	1.68775	2.13765
TraesCS1A02G189600	5.20949	5.31364	4.94707	4.6958	5.08665	5.17602	4.79029	4.97736	4.82722
TraesCS1A02G189700	1.73266	1.39663	1.64338	1.73824	1.99131	1.88003	2.8284	1.84465	1.90134
TraesCS1A02G189800	1.76128	1.58721	1.79393	1.53594	1.7047	1.56664	1.83567	1.84062	1.76149
TraesCS1A02G190000	4.3109	3.9168	4.14332	4.05027	4.06994	4.65566	3.58316	3.13063	2.88522
TraesCS1A02G189900	4.11614	4.50306	4.21869	4.88013	4.74054	4.3123	3.70944	3.70902	3.82863
TraesCS1A02G190100	5.27627	4.8026	3.99095	4.43537	4.5842	4.58751	3.42491	3.72739	3.77022
TraesCS1A02G190200	3.47457	3.29053	2.66893	3.16242	3.43301	3.5563	3.10878	2.71688	2.63541
TraesCS1A02G190500	5.51073	5.72259	5.49171	5.46329	5.68436	5.49224	6.04691	5.38171	5.65889
TraesCS1A02G190700	6.61855	6.63546	6.82516	6.6524	6.64025	5.93282	6.78234	6.54352	6.26713
TraesCS1A02G190800	7.8618	8.39938	7.61468	7.59729	7.84047	7.95813	8.28131	7.99855	7.89481
TraesCS1A02G190900	3.06742	3.84866	3.34774	3.45095	3.46792	2.88089	3.29721	2.63353	3.13062
TraesCS1A02G191000	2.87778	2.71478	2.84024	2.93812	3.24791	2.85155	2.7362	2.90658	2.473
TraesCS1A02G191300	8.50344	8.48297	8.74152	8.8529	8.34602	8.5633	8.09525	8.41032	8.47528
TraesCS1A02G191400	7.31098	7.50494	7.5454	7.2786	7.52948	7.52846	7.43864	7.59726	7.46676
TraesCS1A02G191600	3.16565	3.18617	2.93391	3.12811	3.57771	3.26449	3.12419	2.99613	2.89023
TraesCS1A02G191700	6.5065	6.3955	6.84174	7.00237	6.77713	7.2727	6.78369	7.56478	7.63262
TraesCS1A02G191800	9.31344	9.06296	10.2498	10.6711	10.6905	10.8756	9.74496	10.638	10.6044
TraesCS1A02G191900	6.39271	5.95812	5.93258	6.62069	6.58113	6.98822	5.82866	5.92991	5.95338
TraesCS1A02G192200	8.36196	8.13122	8.51936	8.56264	8.63303	9.10868	8.19449	8.21369	8.07565
TraesCS1A02G192300	7.47474	7.76447	7.55928	7.18563	7.45341	7.17465	6.82067	7.722	7.77721
TraesCS1A02G192400	5.01732	5.06085	4.98542	5.47634	5.62145	5.74644	5.54143	5.00663	5.0203
TraesCS1A02G192500	6.79374	6.53182	6.31119	6.94246	6.9976	6.93947	6.30847	6.38195	6.28929
TraesCS1A02G192600	4.50459	4.77265	4.56149	5.059	5.18263	5.21123	4.43067	4.43659	4.38275
TraesCS1A02G192700	0.943134	0.841864	0.852777	1.15604	1.03011	0.791187	0.796138	0.695758	0.966907
TraesCS1A02G192800	8.68113	8.59927	9.18722	8.58982	8.27316	8.65841	9.07672	9.80036	9.87304
TraesCS1A02G193000	7.61744	7.80328	7.54456	7.76862	7.71915	8.0066	7.82425	8.02475	7.64334
TraesCS1A02G193100	3.61769	3.43326	2.9483	3.2041	2.973	3.10221	3.64981	3.71554	3.5587
TraesCS1A02G193200	10.6243	10.3202	10.6782	10.4892	10.2759	10.431	10.3323	10.7704	10.7369
TraesCS1A02G193300	8.04184	8.20215	8.04566	8.21547	8.02041	7.15963	8.25303	8.17004	8.16175
TraesCS1A02G193400	5.29856	5.5777	5.89682	5.81955	5.61272	4.91604	5.59904	5.76889	6.33832
TraesCS1A02G193500	11.5584	11.4755	11.8459	11.5654	11.5858	11.0701	11.5007	11.6708	11.7421
TraesCS1A02G193600	4.99203	5.17876	5.41282	5.00817	5.30704	4.89692	5.03409	4.95883	4.77048
TraesCS1A02G193700	2.08125	2.46815	2.09918	2.74056	2.60066	2.96396	2.23449	2.65397	2.44533
TraesCS1A02G193800	5.19605	4.75324	5.31283	5.69576	5.42791	5.79719	4.31645	3.94822	4.54388
TraesCS1A02G193900	5.56693	5.43154	5.32352	5.46966	5.7376	5.9631	4.75326	4.97302	4.73875
TraesCS1A02G194000	8.99934	8.77241	8.96204	9.12673	9.08743	9.7105	9.12357	9.31112	9.06818
TraesCS1A02G194100	7.35583	7.07388	7.53486	7.02904	6.65157	6.97325	6.66395	6.76431	6.64328
TraesCS1A02G194200	1.45062	2.04115	1.37683	1.64565	1.94886	1.34684	2.15021	2.00209	1.79715
TraesCS1A02G194400	6.54293	6.50976	6.76056	6.53796	6.4266	6.65513	6.12341	6.20201	6.31974
TraesCS1A02G194500	4.70084	4.65151	4.84937	4.31184	4.58238	4.26508	4.77171	5.03765	5.05711
TraesCS1A02G194600	5.04858	5.24075	5.06323	4.8646	4.66736	5.19632	5.07427	5.70086	5.04927
TraesCS1A02G194800	6.59309	6.72979	6.52123	6.69399	6.86644	6.62814	6.31509	6.53963	6.36506
TraesCS1A02G194900	9.05461	9.0216	9.51075	9.34697	9.255	9.32478	8.95488	9.07001	9.16331
TraesCS1A02G195000	1.89573	1.84019	2.19434	2.13494	2.14934	2.5972	6.93945	6.8508	6.71884
TraesCS1A02G195100	7.17175	7.13994	7.04376	7.28331	7.10459	7.46844	7.21039	7.0488	7.00959
TraesCS1A02G195200	8.40899	8.12421	8.37412	8.4217	8.5469	8.6457	8.51341	8.56888	8.54165
TraesCS1A02G195300	6.29824	6.46535	5.424	6.16336	6.33226	6.10017	7.07939	6.54173	6.63666
TraesCS1A02G195312	0.989321	0.967652	0.807439	1.30315	1.49252	1.36229	0.919382	0.81435	0.802709
TraesCS1A02G195400	10.2925	10.4358	10.4372	10.0824	10.1995	9.98872	10.4133	10.5431	10.3419
TraesCS1A02G195500	8.86493	8.561	8.93669	9.11186	8.8315	9.20286	8.95199	9.16284	9.14168
TraesCS1A02G195700	9.08755	9.07564	8.84939	8.96999	8.47717	8.85502	8.72623	8.26275	8.95319
TraesCS1A02G195900	7.72543	7.51099	8.42843	8.19387	7.76985	7.83345	8.64546	9.23147	9.35288
TraesCS1A02G196100	1.5507	1.83232	1.46653	1.99468	1.64107	1.59525	1.69354	1.30913	1.58178
TraesCS1A02G196200	0.136537	0.124834	0.21419	0.0323319	0.141266	0.155255	0.268355	0.522908	0.042899
TraesCS1A02G196300	7.05467	7.09786	6.88123	6.85562	6.9546	7.11912	6.98142	6.97806	6.89858
TraesCS1A02G196500	10.2748	10.1204	10.79	10.5509	10.3595	10.2097	11.0145	11.4076	11.329
TraesCS1A02G196600	6.74202	6.8925	6.63386	6.82993	7.035	7.47455	6.54708	6.02464	6.55179
TraesCS1A02G196700	-0.0455822	-0.154729	-0.140413	0.052943	0.145823	0.415118	-0.149183	-0.136942	-0.142781
TraesCS1A02G196800	7.29635	6.82731	7.40959	6.65275	6.60818	6.04108	5.98181	6.20079	6.29822
TraesCS1A02G197000	3.27111	3.261	3.40828	3.28244	3.41743	2.75032	4.83046	4.14787	4.45354
TraesCS1A02G197200	6.74854	7.8045	6.38742	7.17999	7.20651	7.38226	6.66366	6.58969	6.61814
TraesCS1A02G197100	3.49804	3.47804	4.17056	3.39849	3.47054	3.54532	4.45814	4.27525	4.14188
TraesCS1A02G197300	8.29272	8.08522	8.1675	8.26346	8.36216	8.91552	8.21265	8.16724	8.08652
TraesCS1A02G197500	5.76724	5.92596	5.59379	5.64794	5.47932	6.29247	5.71482	5.5325	5.58432
TraesCS1A02G197600	9.31588	9.32671	9.49317	8.65262	8.6087	8.52938	9.06047	9.21702	9.14303
TraesCS1A02G197700	4.076	4.23143	4.47929	4.64915	4.67034	4.27394	4.34125	4.72273	4.53513
TraesCS1A02G197800	6.46402	6.51215	6.66182	6.57548	6.70176	7.04569	6.44083	6.71047	6.45193
TraesCS1A02G197900	8.36473	7.64246	8.08749	8.03786	7.40882	9.21489	8.15265	8.34967	8.48576
TraesCS1A02G198000	6.63481	6.58679	6.9672	6.93887	6.87108	6.37708	6.54673	6.54756	6.9483
TraesCS1A02G198100	7.17852	7.31009	7.07206	7.02818	7.03023	7.11361	6.77742	6.56446	6.75975
TraesCS1A02G198200	5.42001	5.54639	5.18522	5.21941	5.50852	5.6854	5.82493	5.56907	5.4701
TraesCS1A02G198300	5.45351	5.25818	5.2802	5.0503	5.02814	4.78306	4.96603	5.75025	5.41437
TraesCS1A02G198400	8.521	8.39641	8.40481	8.3568	8.15039	8.98709	8.41995	8.48675	8.5455
TraesCS1A02G198500	6.92939	6.8455	8.6642	6.46065	6.41038	6.65852	8.37184	9.17595	9.29328
TraesCS1A02G198700	6.64457	6.74557	6.49657	6.57142	6.52215	6.22766	6.81755	6.21482	6.76329
TraesCS1A02G198800	1.13431	1.65077	1.47596	1.64278	1.24617	1.36971	1.47613	1.76383	1.45017
TraesCS1A02G199000	5.85882	5.89909	5.38131	5.52022	5.47646	5.49505	6.15517	5.84246	5.76374
TraesCS1A02G199200	2.53011	2.73046	2.1969	1.92019	2.05707	2.21407	3.28918	3.68628	3.7122
TraesCS1A02G199500	6.66799	6.19806	5.71088	5.86041	5.88444	7.11671	6.2683	5.91704	5.56544
TraesCS1A02G199600	3.2405	2.80623	3.17621	2.65234	2.44458	3.06759	2.50643	2.11751	2.7298
TraesCS1A02G199700	0.336398	1.47751	0.22548	0.199888	0.342766	0.205595	0.367726	0.464383	0.220628
TraesCS1A02G199900	2.25614	2.46369	2.26047	2.08725	1.9538	1.90765	1.82003	1.80859	1.7615
TraesCS1A02G200000	11.3356	11.0096	11.6934	12.2165	12.0371	12.5196	12.0175	12.3841	12.315
TraesCS1A02G200200	0.698	0.588706	0.612274	0.96072	0.968284	0.825312	0.597851	1.09587	1.01931
TraesCS1A02G200400	3.02166	2.50549	1.68076	2.11467	4.00134	2.46332	1.61457	1.95178	1.66359
TraesCS1A02G200500	3.97276	3.74627	4.15828	4.14758	4.49688	4.09489	3.60753	3.86953	3.92044
TraesCS1A02G200600	0.308348	0.502415	0.328048	0.308847	0.625827	0.444215	0.314252	0.699109	1.05778
TraesCS1A02G200800	7.44745	7.55539	7.63119	7.13638	7.16793	7.25092	7.44846	7.46088	7.40598
TraesCS1A02G200900	5.79936	5.5106	5.48222	5.48233	5.35989	4.49929	5.35681	5.20872	5.56634
TraesCS1A02G201000	2.80375	2.43139	2.99694	3.2908	3.19926	3.10673	2.54875	2.35785	2.56362
TraesCS1A02G201100	1.46933	1.45335	1.39626	2.27305	1.97043	2.09116	1.50111	2.02417	1.81805
TraesCS1A02G201200	3.45463	3.53727	3.32887	3.27475	3.39037	3.80249	3.53969	3.20109	3.73905
TraesCS1A02G201300	7.17886	6.7051	6.9488	7.44904	7.45335	8.2597	7.19679	7.32136	7.30356
TraesCS1A02G201400	6.2972	6.41781	6.67814	6.30581	6.38871	5.45848	6.12499	7.00517	7.12864
TraesCS1A02G201500	4.45085	4.22019	4.89496	4.49238	4.51285	4.00434	4.64661	4.15665	4.39287
TraesCS1A02G201600	9.05655	9.47499	9.40285	8.61433	8.98905	7.91881	9.01646	8.84715	9.19734
TraesCS1A02G201700	6.4511	7.19668	6.31895	6.8962	6.70694	6.86958	6.22497	6.36959	6.67241
TraesCS1A02G202000	3.88566	4.05275	4.20729	3.69724	4.53315	3.92763	3.48839	3.81533	3.50798
TraesCS1A02G202100	3.92955	3.17066	5.24016	1.8803	1.89239	1.75461	1.52715	1.69304	1.89714
TraesCS1A02G202200	0.911363	1.17409	1.11023	1.20714	1.21368	1.15018	1.04724	1.65311	1.34884
TraesCS1A02G202300	9.96721	9.61128	9.64261	9.51816	9.24437	9.48237	9.94986	10.3071	10.3081
TraesCS1A02G202700	5.71848	5.64084	5.71008	5.26169	5.38855	5.84666	4.60621	4.36613	4.80078
TraesCS1A02G202800	0.340077	0.329165	0.413423	0.507912	0.344498	0.5422	0.362076	0.261604	0.52375
TraesCS1A02G202900	0.73421	9.83671	1.01599	0.743149	0.755237	0.813841	0.832593	1.07534	0.971766
TraesCS1A02G203000	9.48521	9.59068	9.68947	9.45731	9.50775	9.25213	9.44045	9.43365	9.34188
TraesCS1A02G203100	2.68574	2.89366	2.99755	2.55676	2.88288	2.09442	3.22468	2.88777	3.08856
TraesCS1A02G203200	7.23481	8.61398	8.28677	6.72533	7.02883	7.40704	6.97718	7.33035	7.72211
TraesCS1A02G203400	7.7857	7.8305	8.0874	7.40779	7.45887	7.49444	7.93252	8.27116	8.14357
TraesCS1A02G203600	9.7226	10.341	9.47622	8.34743	8.53435	8.57553	8.14646	9.54579	9.31572
TraesCS1A02G203700	9.28365	9.12113	9.42854	9.39665	9.48852	9.11284	8.1107	8.28622	7.92218
TraesCS1A02G203800	1.61756	1.57809	1.83589	5.11547	5.085	5.39729	1.93706	1.88585	1.79966
TraesCS1A02G203900	0.115135	-0.233707	-0.221668	-0.129006	-0.12642	0.0806598	-0.229065	-0.0370972	-0.223672
TraesCS1A02G204200	7.15847	7.95095	7.60754	7.44366	7.55222	7.55373	6.88681	7.22692	6.81653
TraesCS1A02G204300	4.87389	5.28112	5.01841	4.70233	4.86768	4.85208	4.21622	4.76431	4.90069
TraesCS1A02G204500	0.548438	0.0859961	0.823124	-0.0252322	-0.0245706	-0.0211851	-0.0200366	-0.00178899	-0.0104077
TraesCS1A02G204700	1.86836	1.75474	1.70229	1.48268	1.79852	1.92574	2.23897	2.26218	2.46509
TraesCS1A02G205000	2.63148	2.47217	2.49071	2.58866	2.7043	2.23322	2.33466	2.65354	2.22766
TraesCS1A02G205100	3.38673	3.36371	3.43722	3.82675	4.23678	3.63362	3.34568	3.33002	3.10764
TraesCS1A02G205300	6.27378	6.75189	6.55445	6.55114	6.35761	6.05976	6.89775	7.10005	6.79763
TraesCS1A02G205400	6.24692	6.22506	6.74283	6.50753	6.67452	6.4205	6.53133	6.61399	6.63213
TraesCS1A02G205600	8.052	8.03322	8.20878	8.22341	8.16097	8.70053	8.03192	8.21851	7.9932
TraesCS1A02G205700	8.34376	8.13837	8.10752	8.275	8.19675	8.13832	8.31704	8.14447	8.18444
TraesCS1A02G205900	1.67267	1.47432	1.82668	1.67986	1.51946	2.45897	1.19186	1.23244	1.21335
TraesCS1A02G206100	4.28447	4.52502	4.33902	4.09812	4.16109	4.4202	4.09315	6.20314	5.54068
TraesCS1A02G206200	2.98454	3.52679	3.82932	2.99414	3.00723	3.38855	3.65789	4.99679	4.80321
TraesCS1A02G206300	4.07521	4.11461	4.16327	4.86956	4.85003	4.84341	4.85308	5.08564	4.88331
TraesCS1A02G206400	4.57639	4.84857	4.94568	4.36873	4.28977	4.60664	4.51676	3.86151	4.6907
TraesCS1A02G206500	3.90532	3.51386	3.86157	2.4985	3.16185	3.09948	3.04556	3.51224	3.68493
TraesCS1A02G206600	7.43929	7.61745	7.69658	7.89583	7.88441	7.58414	7.69144	7.21905	7.26759
TraesCS1A02G206700	6.81818	7.12332	7.12496	6.93919	7.09214	6.69736	6.5445	6.33182	6.27254
TraesCS1A02G206800	4.76164	5.03609	5.03805	5.3039	4.88076	5.81388	4.25462	6.06849	5.92199
TraesCS1A02G206900	8.6993	8.44442	8.62168	8.484	8.36565	8.44763	8.82457	8.81166	8.66409
TraesCS1A02G207000	4.0841	4.27231	3.93319	4.6898	4.75579	4.16297	4.27631	5.07697	5.01664
TraesCS1A02G207100	0.863614	0.844354	0.85486	1.02025	0.953164	0.795334	0.800088	0.876346	1.07534
TraesCS1A02G207500	0.265115	0.827174	0.591511	0.371761	0.470673	0.494182	0.393791	0.285392	0.277967
TraesCS1A02G207600	1.42865	3.67017	1.2903	1.28412	1.44853	1.14857	0.917113	1.33553	0.975689
TraesCS1A02G207700	5.41466	5.24611	5.3495	5.46315	5.3368	5.51904	5.71531	5.29857	5.20119
TraesCS1A02G207800	0.529546	0.582941	0.763046	0.611819	0.537029	0.559084	0.352635	0.366165	0.359665
TraesCS1A02G207900	3.6533	4.37817	4.4818	3.83871	3.68176	3.54208	3.35789	4.22693	4.24181
TraesCS1A02G208000	4.8161	5.14422	5.16384	5.08946	5.11178	4.85105	5.03974	4.79626	5.13984
TraesCS1A02G208100	1.64223	1.54294	1.20205	1.58587	1.86341	1.48026	1.18497	1.52641	1.33987
TraesCS1A02G208400	6.26132	6.23034	5.94583	5.65519	5.26203	6.03601	6.18463	5.77279	6.27297
TraesCS1A02G208500	7.72998	7.63239	7.61729	7.1908	6.88649	7.51625	7.72216	7.62671	7.66257
TraesCS1A02G208600	7.44941	7.81313	7.01656	7.64503	7.58881	7.56441	8.01913	7.85849	7.78423
TraesCS1A02G208900	2.30891	2.49453	2.06056	2.94474	2.86249	3.29022	2.84225	3.0016	2.48604
TraesCS1A02G209000	0.378307	0.0556041	-0.0216593	0.159345	0.163723	-0.0306818	0.0890999	0.161283	-0.0239108
TraesCS1A02G209100	11.4899	10.918	11.5864	11.8318	11.1118	13.0137	11.6376	12.1076	12.1704
TraesCS1A02G209400	7.60868	7.45385	7.2319	7.54987	7.43248	7.25402	7.34302	7.24097	7.46802
TraesCS1A02G209500	2.0637	1.64116	2.16284	3.2682	3.32144	3.73734	1.68721	2.21657	1.73628
TraesCS1A02G209600	7.65871	7.66634	7.78402	7.86421	7.76187	7.60767	7.64878	7.53171	7.62998
TraesCS1A02G210200	8.75535	9.18496	8.97959	8.36912	8.50453	8.36141	8.92211	8.94994	8.78435
TraesCS1A02G210300	5.73711	5.51876	5.12482	5.88078	6.03978	6.16158	5.77272	5.66777	5.86133
TraesCS1A02G210400	4.62018	5.67239	4.12587	5.80319	4.99982	5.74854	5.38886	5.80418	5.89613
TraesCS1A02G210500	4.61444	4.43046	4.62951	4.13861	4.19172	4.17265	4.24061	4.1742	4.18995
TraesCS1A02G210600	7.03111	7.43922	7.49455	7.6375	7.67559	7.70989	6.15466	6.93654	6.63788
TraesCS1A02G210700	5.21011	4.60286	5.92497	6.48971	6.2968	6.85559	5.17623	4.80653	5.52863
TraesCS1A02G210800	4.24248	4.90701	4.63299	4.48024	4.07776	4.01932	4.77307	4.91072	5.11335
TraesCS1A02G210900	0.877551	0.869365	0.929657	1.0328	1.03751	1.0613	1.34522	1.93956	2.54734
TraesCS1A02G211000	7.53506	7.65063	8.65855	8.27784	8.65857	7.85038	8.03478	9.01295	9.24814
TraesCS1A02G211300	5.28438	5.46652	4.96322	5.53351	5.82163	6.20484	5.26202	5.2052	5.3753
TraesCS1A02G211500	7.4511	7.44408	7.53559	6.95819	6.16707	6.54797	7.82665	8.16697	8.77815
TraesCS1A02G211600	5.52551	4.96768	5.25512	5.12046	5.12213	5.48877	5.22201	5.19747	5.23078
TraesCS1A02G211900	4.48512	4.84366	4.70698	4.057	4.46306	4.59101	4.88392	4.53413	4.40797
TraesCS1A02G212000	8.86227	8.90158	10.1943	8.72155	9.18961	8.02069	9.10076	8.65655	8.53258
TraesCS1A02G212400	7.47151	8.03945	8.90207	8.06521	9.06364	6.66556	8.04098	7.16623	7.44812
TraesCS1A02G212600	2.4034	2.28264	1.93223	3.04857	3.25162	2.17195	2.0857	1.75243	1.72198
TraesCS1A02G212700	8.52825	8.17661	9.4536	8.69898	8.33082	8.44392	8.53653	9.46262	9.31907
TraesCS1A02G212800	7.71287	7.7433	7.79444	7.67826	7.70853	7.46836	8.11472	7.65272	7.99508
TraesCS1A02G212900	6.22228	6.28891	7.52519	7.31635	6.61933	7.07649	7.21027	7.97398	8.04245
TraesCS1A02G213000	8.77165	8.63593	9.65001	9.52058	9.51685	9.41866	10.4608	10.7694	10.6653
TraesCS1A02G213100	7.00182	6.74728	7.03066	7.32204	7.46283	8.05592	6.93866	7.22207	6.97661
TraesCS1A02G213300	4.76722	4.92913	5.08408	5.1443	5.14735	5.61136	5.04513	5.46248	5.16574
TraesCS1A02G213400	9.38706	9.25156	9.70429	9.39489	9.36916	9.57687	9.3831	9.45098	9.4421
TraesCS1A02G213600	9.70319	9.38915	10.2369	9.56803	9.75156	9.59155	9.41736	10.1676	10.0324
TraesCS1A02G213800	1.99882	2.37668	2.25279	4.99563	5.10299	4.62479	2.0824	2.03344	1.95633
TraesCS1A02G213900	6.57994	6.6983	6.50915	6.62227	6.59151	6.62844	6.52321	6.73207	6.87366
TraesCS1A02G214100	3.15065	2.7278	2.35749	2.69527	2.86236	2.33065	2.59542	2.24329	2.73932
TraesCS1A02G214200	2.92727	3.36502	2.92123	3.52697	3.42577	3.50597	3.43988	3.54595	3.08594
TraesCS1A02G214300	7.63984	7.51708	7.80084	6.74722	7.05175	6.43896	7.25012	7.22259	7.42629
TraesCS1A02G214400	2.5353	2.1079	2.06502	2.15494	2.35473	2.41307	2.22619	1.95146	2.15404
TraesCS1A02G214600	8.35786	8.33652	7.53143	8.42225	8.02924	9.14268	8.25258	8.11188	8.17774
TraesCS1A02G214700	1.37426	1.14233	1.37423	1.27138	1.27519	1.77465	1.52996	1.84091	2.23084
TraesCS1A02G215100	3.75555	5.25577	3.90409	4.36453	4.12841	4.69676	4.39468	3.71835	4.10495
TraesCS1A02G215300	4.63202	4.82069	5.56836	6.08627	5.80172	7.04838	4.97327	5.80231	5.5565
TraesCS1A02G215400	8.4525	9.29411	7.91844	8.69895	8.79208	8.25073	8.03952	7.57139	7.80635
TraesCS1A02G215500	9.16932	9.36933	8.76905	11.0555	8.44143	11.8468	9.48031	10.0545	10.1448
TraesCS1A02G215600	6.68468	6.69839	7.1388	6.80601	6.49853	6.23112	7.00546	7.10349	7.44784
TraesCS1A02G215700	7.18422	7.24572	7.34232	6.76338	7.33987	6.76932	6.82622	6.40193	6.37417
TraesCS1A02G215800	5.60895	6.74302	5.62899	6.25248	6.12726	6.65529	5.86625	5.86549	5.80121
TraesCS1A02G215900	3.48939	7.15524	2.55991	4.0791	4.80727	2.81941	3.52919	2.35736	2.71765
TraesCS1A02G216300	5.17547	5.09425	5.09792	5.35745	5.13127	6.07323	5.40053	5.49202	5.5231
TraesCS1A02G216700	4.41198	3.92542	4.06404	6.09467	5.83061	7.15749	2.54033	2.77202	2.66839
TraesCS1A02G216800	5.34067	5.19786	4.87806	4.61626	5.0375	5.03964	4.90341	4.70977	4.67572
TraesCS1A02G216900	6.20196	6.01748	6.2299	6.26065	6.22404	6.76026	6.41593	6.30203	6.42318
TraesCS1A02G217000	1.76733	1.20787	1.40895	1.77503	1.65642	1.70074	1.54925	1.43382	1.52421
TraesCS1A02G217100	6.07271	6.14888	6.27771	5.50798	5.20055	5.77076	5.875	6.77325	7.19462
TraesCS1A02G217200	8.77435	8.6256	8.02596	8.40081	8.37665	9.2278	8.59774	8.47719	8.51498
TraesCS1A02G217300	10.9004	10.7181	10.7885	11.0723	10.9851	11.2149	11.0235	11.3966	11.386
TraesCS1A02G217400	0.530466	0.503913	0.699302	0.247498	0.454123	0.250859	0.251818	0.610027	0.259955
TraesCS1A02G217500	4.35253	3.78364	3.62534	4.04873	3.96904	4.64331	3.80174	3.148	3.39029
TraesCS1A02G217600	3.7446	3.62706	3.29386	4.38786	3.85229	4.4923	3.6022	3.47329	3.52108
TraesCS1A02G217800	3.65702	4.08813	2.94978	4.01724	4.33765	4.13616	6.01235	6.21992	6.12676
TraesCS1A02G217900	8.68322	8.66124	8.90433	8.67835	8.63945	8.48423	9.16643	9.44384	9.35623
TraesCS1A02G218000	8.05614	7.35919	8.31641	8.18004	8.1064	7.75311	7.38052	7.31363	7.23104
TraesCS1A02G218100	7.27514	6.92047	6.60504	7.50489	6.78865	7.98372	5.97867	5.81076	6.33073
TraesCS1A02G218200	2.22267	2.85349	1.97953	2.23012	2.07133	1.88629	2.90852	2.01194	2.83417
TraesCS1A02G218300	0.84426	1.18786	1.18996	0.846414	1.02994	0.968511	0.869608	0.768567	1.1589
TraesCS1A02G218400	6.18215	6.90745	6.50866	6.14977	6.26046	6.35521	7.32375	8.23112	7.711
TraesCS1A02G218500	3.6286	3.01193	3.63479	3.20069	2.88274	2.64604	3.31327	3.90983	4.01137
TraesCS1A02G218600	5.71711	6.30045	4.46955	6.2495	5.70287	6.50128	5.59279	5.56614	5.50561
TraesCS1A02G218700	8.51317	8.57642	8.11743	9.03845	9.12674	9.06272	8.51724	8.431	8.52452
TraesCS1A02G218800	8.10787	7.98343	8.49629	8.56934	8.49815	8.2403	8.53537	8.83082	8.8256
TraesCS1A02G218900	8.47794	8.44178	8.97723	8.60623	8.80203	8.26794	8.48996	8.74043	8.40978
TraesCS1A02G219000	4.14719	4.42995	4.41439	4.16105	4.3326	3.75121	4.40147	4.05672	4.24577
TraesCS1A02G219200	3.76897	4.5944	4.5647	4.10337	4.82332	4.01931	3.54928	4.03008	4.06278
TraesCS1A02G219400	7.94209	8.35601	8.6981	8.10918	8.28751	7.88367	7.9372	7.97181	8.11031
TraesCS1A02G219500	2.40423	1.8983	3.42398	1.71187	1.71704	1.74317	2.00981	2.22542	2.63025
TraesCS1A02G219800	3.88557	3.44278	3.21034	3.44525	3.76701	3.78807	3.35936	2.55952	3.48025
TraesCS1A02G219900	1.22091	1.25282	1.05847	1.06835	1.36918	0.994932	1.00005	1.08121	1.17203
TraesCS1A02G220000	1.76618	1.53131	1.59098	2.17843	1.77685	1.91448	2.6219	2.46406	2.70083
TraesCS1A02G220100	4.79776	4.75064	4.81978	4.7589	4.59501	4.32657	5.64122	6.02064	6.43593
TraesCS1A02G220200	7.69253	7.8006	7.75998	8.07334	8.09164	8.02891	7.74981	7.6872	7.75653
TraesCS1A02G220300	8.75978	8.38801	9.04418	8.62043	8.24691	8.49751	7.90841	8.16268	8.85104
TraesCS1A02G220400	1.02523	1.0673	1.37573	1.10383	0.762947	0.766221	0.881268	0.78575	1.16034
TraesCS1A02G220500	4.63372	4.18525	4.64304	4.21473	3.4578	4.05799	5.07016	5.45828	5.60228
TraesCS1A02G220600	0.686763	0.811523	0.675915	0.772853	0.496123	0.717938	0.50026	0.697562	0.904482
TraesCS1A02G220800	5.14831	4.70088	4.92929	5.23779	5.24287	5.83441	5.09623	5.23816	4.96608
TraesCS1A02G220900	2.69913	3.02464	2.49442	3.0636	3.03509	2.90085	2.6504	2.79011	2.783
TraesCS1A02G221000	4.08688	4.03198	4.13378	8.75184	8.85712	9.03355	7.63012	7.93004	8.02895
TraesCS1A02G221100	8.59949	8.61868	8.63032	8.41947	8.39449	7.99093	8.7448	8.40978	8.64586
TraesCS1A02G221200	2.10292	2.08033	2.0549	3.18954	3.20704	3.33278	2.87091	2.72681	3.05085
TraesCS1A02G221300	1.75687	1.64694	1.41917	1.96902	1.84617	2.36445	1.82589	1.61947	1.71134
TraesCS1A02G221400	6.43139	5.73296	7.08285	6.76857	6.60289	6.4304	6.32064	7.05201	6.74743
TraesCS1A02G221500	3.65968	3.81288	3.71458	3.45879	3.60861	3.77322	3.46661	3.73404	3.36183
TraesCS1A02G221700	4.43454	5.45377	4.92696	5.08895	4.64569	5.24552	4.27217	6.26219	6.16226
TraesCS1A02G221800	6.91773	6.90051	7.02482	6.93063	6.79454	6.81128	6.53252	6.91518	6.94582
TraesCS1A02G221900	8.04075	8.73292	8.18652	8.17178	8.19819	8.38007	8.46978	8.87273	8.73397
TraesCS1A02G222000	7.47147	7.37908	7.37381	6.91644	7.00939	7.24211	7.31295	7.25719	7.1957
TraesCS1A02G222200	5.62339	5.36481	5.45097	4.44003	4.4224	4.20127	5.35766	4.93846	5.36017
TraesCS1A02G222500	0.707346	0.778064	0.926898	0.606322	0.805908	0.921144	0.931512	0.961292	0.773133
TraesCS1A02G222700	5.14012	5.23869	5.85131	5.03839	5.14079	4.57161	4.85066	4.94604	5.42515
TraesCS1A02G222800	5.7395	5.84655	4.65619	5.61388	5.69249	5.05993	5.94069	5.4374	5.32576
TraesCS1A02G222900	8.75811	8.55739	8.95777	8.44545	8.65627	8.60754	8.43328	8.47058	8.53499
TraesCS1A02G223000	4.75783	4.566	4.6291	4.81958	4.86358	5.5374	4.40901	4.83111	4.50417
TraesCS1A02G223100	3.07677	2.87965	2.5193	2.73174	2.8609	2.92521	3.109	2.69724	2.97374
TraesCS1A02G223200	6.60039	6.36458	6.08158	6.49908	6.43334	6.84252	5.91203	5.86088	5.96862
TraesCS1A02G223300	9.63153	9.82594	10.0151	9.44292	9.79709	9.30922	9.86238	10.0595	10.0499
TraesCS1A02G223600	-0.00289333	0.0646264	0.0677387	-0.00109949	0.0897681	0.111019	-0.0946811	0.0871185	-0.089541
TraesCS1A02G223700	6.90948	7.12791	6.91606	6.50096	6.58741	6.16005	6.92705	6.9207	6.77168
TraesCS1A02G223800	8.87972	8.75443	8.71715	8.87895	8.88124	9.17487	9.05752	8.98997	8.90439
TraesCS1A02G223900	6.2272	6.08623	6.42597	6.49554	6.11303	6.53813	6.06965	5.92426	6.02651
TraesCS1A02G224000	8.54775	8.39158	8.26896	8.30362	8.34069	8.5997	8.53183	8.32689	8.33398
TraesCS1A02G224600	-0.375629	0.345511	-0.362843	-0.375305	-0.37486	-0.372577	-0.3718	-0.153742	-0.191163
TraesCS1A02G224700	9.35675	8.97699	9.0947	9.60094	9.27848	9.94092	9.67049	9.02086	9.22829
TraesCS1A02G224800	6.70328	6.62669	6.41984	6.72238	6.51804	6.83209	6.49304	6.26766	6.07055
TraesCS1A02G225000	7.52099	7.41171	7.31757	7.47866	7.48382	7.6824	7.18751	6.92358	6.53193
TraesCS1A02G225100	0.60598	0.587208	0.438805	0.609167	0.613541	0.723753	0.428552	0.615428	0.813397
TraesCS1A02G225200	7.16948	7.24513	7.55633	7.35132	7.27856	7.10118	7.04808	7.31608	7.2964
TraesCS1A02G225600	5.84816	5.75087	5.74327	5.69608	5.8406	5.83577	5.57481	5.73592	5.98222
TraesCS1A02G225700	3.63337	3.51126	3.09802	4.54772	4.29492	4.65784	4.18814	3.81498	3.40424
TraesCS1A02G225800	5.05956	4.74476	5.21865	4.44663	4.98354	5.25206	3.2174	3.49542	2.89223
TraesCS1A02G226100	3.92498	4.13932	3.92077	4.56394	4.47252	4.41701	4.11247	3.55927	4.04375
TraesCS1A02G226200	1.53687	1.58029	1.7174	1.98354	1.62786	1.81757	1.4956	1.47724	1.27826
TraesCS1A02G226300	8.4268	8.7464	8.63444	9.0188	9.05982	8.84075	8.30574	8.74974	8.34592
TraesCS1A02G226500	6.81634	6.55312	6.85432	7.0735	6.93835	6.93286	6.4824	6.44712	6.60612
TraesCS1A02G226600	5.8182	5.2162	5.93701	5.788	5.51508	6.1165	4.9932	5.54748	5.4282
TraesCS1A02G226700	4.13974	3.63779	3.28773	4.64758	4.50349	4.84296	4.83524	3.82667	4.78658
TraesCS1A02G226900	3.88429	3.50134	3.97932	3.73779	3.64207	3.38178	3.61621	3.28867	3.43656
TraesCS1A02G227000	6.64029	7.93315	6.50589	6.81338	6.85295	6.53865	6.43553	6.82107	6.4891
TraesCS1A02G227200	8.05374	8.18056	8.19721	8.04057	8.17217	7.93593	7.77254	8.12078	7.70414
TraesCS1A02G227300	8.25837	8.60789	7.83212	8.38996	8.02662	7.69225	8.52577	8.9548	9.23109
TraesCS1A02G227400	0.121029	-0.0589259	-0.0473698	0.124051	0.128198	0.0531453	0.243658	-0.0445056	0.0933849
TraesCS1A02G227600	6.94677	7.05963	6.54559	7.16047	7.07849	6.93268	7.67997	7.05316	7.43591
TraesCS1A02G227700	2.62461	2.10455	3.47478	3.80753	3.61543	3.16431	2.02133	2.11431	2.79637
TraesCS1A02G228000	4.48371	5.17566	4.94858	4.79885	5.40942	4.31616	3.91188	5.20636	5.20353
TraesCS1A02G228100	4.34498	6.7992	4.15423	3.83738	4.54304	4.33764	4.09135	4.69363	4.07838
TraesCS1A02G228200	7.93053	8.06558	8.58093	8.52778	8.44456	8.59796	7.67932	9.03003	8.70338
TraesCS1A02G228300	6.37049	6.50507	6.71304	6.02432	6.1919	5.55378	6.81214	6.8748	6.69641
TraesCS1A02G228500	5.51542	4.9492	3.41019	4.71447	5.1619	4.68867	4.85578	4.48404	3.36455
TraesCS1A02G228600	2.66228	2.77139	2.45599	2.78712	3.12417	3.07224	2.68893	2.63404	2.74557
TraesCS1A02G228700	3.29724	3.23828	3.54419	4.12946	4.00657	4.37573	4.52416	4.76314	4.86889
TraesCS1A02G228900	5.20791	5.18785	4.37794	5.09358	5.34903	5.72484	4.95358	5.32804	4.87545
TraesCS1A02G229000	0.298031	0.369188	0.21083	0.549704	0.396187	0.668387	0.3212	0.2148	0.208128
TraesCS1A02G229400	2.94785	2.55608	2.63255	2.61298	2.62416	2.68032	2.82249	2.88722	2.3781
TraesCS1A02G229500	0.42372	0.410922	0.78369	0.313818	0.909465	0.740426	0.31882	0.336697	0.328193
TraesCS1A02G229600	-0.492301	-0.493817	-0.481984	-0.380592	0.10034	-0.254095	-0.489229	-0.469633	-0.483939
TraesCS1A02G229700	5.76953	5.22363	4.39316	5.50367	5.52745	5.94525	5.40777	5.07108	5.20974
TraesCS1A02G229800	7.40967	6.89536	7.9108	8.60443	8.60683	9.11141	7.2451	7.63521	7.52294
TraesCS1A02G229900	6.32183	6.60549	6.57799	6.35896	6.36384	6.71105	6.9168	6.60362	6.7242
TraesCS1A02G230000	6.77259	6.8465	6.92799	6.69958	6.71025	6.59903	6.64794	6.71932	6.30039
TraesCS1A02G230100	7.77552	7.50502	7.69496	7.43345	7.38071	8.0122	7.48451	7.59849	7.36119
TraesCS1A02G230300	1.55086	1.16302	1.18029	1.27598	1.28254	1.11108	1.11668	1.72213	1.16335
TraesCS1A02G230400	10.3623	10.5489	9.94866	10.0439	10.2206	10.2105	10.556	11.3034	11.2286
TraesCS1A02G230600	5.78297	5.66252	5.2915	5.7396	5.47366	5.25428	5.9893	5.44005	5.50049
TraesCS1A02G231000	6.22339	6.43467	5.81418	6.20426	6.12862	6.07565	5.81157	5.7467	5.88281
TraesCS1A02G231100	6.81782	7.17273	6.64915	6.87621	6.74236	6.97467	6.79545	6.55779	6.54073
TraesCS1A02G231200	1.05309	1.14544	0.722783	1.05848	1.06587	0.82435	1.11569	0.728489	0.718895
TraesCS1A02G231500	0.974512	1.03127	0.966835	1.14054	1.46308	1.00732	0.90729	0.989943	0.795167
TraesCS1A02G231800	0.54412	0.751227	0.463556	0.634172	0.54869	0.562249	0.668534	0.786444	0.731252
TraesCS1A02G231900	1.28366	1.18214	1.05024	1.28988	0.970733	1.26499	0.991175	1.22462	0.881959
TraesCS1A02G232000	4.33505	4.06023	4.43558	4.12098	4.42671	4.10909	4.13756	4.63546	4.89733
TraesCS1A02G232400	3.26621	2.63439	2.37511	2.89694	2.48802	2.79638	2.11694	1.91353	1.88327
TraesCS1A02G232500	6.71748	6.03151	3.36826	6.07411	4.56616	6.17536	3.60167	3.26195	3.14266
TraesCS1A02G232600	6.33889	5.79194	4.20961	5.69732	5.64664	6.14856	4.5975	3.8747	4.36621
TraesCS1A02G232900	4.24597	4.10151	3.7764	4.31361	4.43266	4.48712	3.65812	3.69054	3.25064
TraesCS1A02G233100	0.696195	0.455897	0.462307	0.478158	0.390733	0.404419	0.290991	0.483111	0.448041
TraesCS1A02G233200	7.05661	6.96019	6.80254	6.80477	6.87932	7.38482	6.89674	6.84058	6.75589
TraesCS1A02G233300	1.60777	2.6916	1.11338	1.32668	1.78006	1.58546	1.0795	1.12627	1.10443
TraesCS1A02G233400	5.24893	5.08107	4.28239	4.94101	4.80275	5.33871	5.21053	4.37659	4.82157
TraesCS1A02G233500	5.10976	5.31836	5.0758	4.99558	5.13157	4.97375	4.57301	4.56917	4.20905
TraesCS1A02G233600	6.8763	6.99595	6.59759	7.1379	6.83492	6.8733	6.63016	6.68136	6.68055
TraesCS1A02G233700	7.93121	7.72814	7.66219	7.998	7.85961	8.38481	7.73602	7.89476	7.74096
TraesCS1A02G233800	2.21413	1.92279	1.72461	1.81276	1.7272	1.85624	1.76574	2.5484	2.17259
TraesCS1A02G233900	2.49142	2.16411	3.49346	2.61937	2.37755	2.07115	4.98278	4.71807	4.77104
TraesCS1A02G234000	0.128865	0.127077	0.649323	0.129171	0.129593	0.131767	0.352381	0.321347	0.524425
TraesCS1A02G234100	0.115116	0.377262	0.303254	0.224892	0.116022	0.118715	0.699974	0.134486	0.424813
TraesCS1A02G234200	7.8468	7.61726	7.99984	7.69517	7.8831	7.92031	7.96232	7.79673	7.42665
TraesCS1A02G234300	1.14582	1.78792	1.17883	1.603	1.61212	1.15372	1.50038	1.79558	1.70102
TraesCS1A02G234400	4.49685	3.7086	5.90884	3.7406	3.48051	3.90314	5.09132	5.12617	5.24392
TraesCS1A02G234500	3.59578	3.70952	4.59521	2.16542	2.17033	2.19507	3.71737	3.70067	3.4595
TraesCS1A02G234600	11.3201	10.9801	12.5092	11.6275	11.4349	11.3336	10.5032	10.6895	10.0333
TraesCS1A02G234800	7.40191	6.50596	7.72907	7.43023	7.43156	6.70195	6.67294	6.56429	6.96113
TraesCS1A02G234900	7.0131	7.22336	7.27139	6.93131	7.05206	6.55081	7.31456	7.04469	7.24667
TraesCS1A02G235000	0.823479	8.90937	1.07901	1.16028	1.17412	0.894662	1.26359	1.13421	1.03822
TraesCS1A02G235100	4.12834	5.95794	4.26849	2.40575	2.41331	2.784	4.37788	4.79583	4.37816
TraesCS1A02G235200	1.09412	1.12498	1.06902	0.857791	1.03215	0.973403	0.879444	0.956413	0.919871
TraesCS1A02G235500	6.75872	6.49546	7.14786	6.85867	6.64519	6.58164	6.64983	7.00615	6.66196
TraesCS1A02G235600	6.71226	6.43254	6.11242	6.43772	6.48988	7.51822	6.56876	6.23871	6.57389
TraesCS1A02G235700	1.76689	1.74313	1.70247	2.0072	1.77635	2.35126	2.93761	3.15381	3.25444
TraesCS1A02G235800	3.21821	3.18844	3.57496	3.46708	3.15168	3.41578	2.23384	2.94633	2.45001
TraesCS1A02G235900	0.661228	0.559692	0.403044	0.874902	0.671644	0.390584	0.512286	0.407602	0.683017
TraesCS1A02G236000	3.43799	3.12019	3.16277	3.76118	3.70962	3.63496	3.89789	3.60268	3.38447
TraesCS1A02G236100	6.39271	6.57076	6.43391	6.43831	6.35035	5.95364	6.64464	6.84167	6.96916
TraesCS1A02G236300	2.20433	1.82461	1.89906	1.63218	1.80614	2.06519	1.86005	1.81361	1.45679
TraesCS1A02G236400	4.53619	6.28761	4.53559	4.73987	5.266	4.89725	4.17018	3.89228	3.8421
TraesCS1A02G236500	4.50387	4.99909	4.1161	4.39132	4.77778	4.10439	4.09054	3.49549	3.8439
TraesCS1A02G236600	6.70643	6.55515	6.54659	6.62191	6.70781	6.59285	6.63245	6.36557	6.80315
TraesCS1A02G236700	5.99615	6.01353	5.93499	5.58769	5.75936	5.725	5.99603	5.74782	5.53774
TraesCS1A02G237000	2.69307	2.6319	2.30101	2.45465	3.00659	3.08721	4.85403	5.1893	4.86345
TraesCS1A02G237100	4.77798	4.68554	4.83309	5.12284	5.05299	4.86612	5.09208	4.75685	5.12808
TraesCS1A02G237200	6.37018	6.29658	6.45978	5.89115	5.90148	5.51591	6.41099	6.45414	6.28868
TraesCS1A02G237800	8.56709	8.14503	8.73499	9.19898	8.74592	9.14217	8.40723	8.49441	8.57898
TraesCS1A02G238100	3.63847	2.92209	3.63588	4.37916	4.65184	4.13647	3.31621	3.63916	3.31256
TraesCS1A02G238400	2.75227	2.49548	2.98323	3.2152	3.10175	2.28736	3.46042	2.95858	3.01346
TraesCS1A02G238600	3.02572	3.16227	3.26093	3.40837	3.19041	3.02861	4.04063	4.44883	4.38923
TraesCS1A02G238700	8.18806	9.16539	8.02513	7.77747	7.82902	7.83572	8.56637	10.3362	10.127
TraesCS1A02G238800	7.03366	8.81649	6.4603	8.14231	8.07485	7.0626	5.6816	6.37889	6.64516
TraesCS1A02G238900	7.96239	8.58535	7.782	7.74909	7.94755	7.80587	8.06159	7.61339	7.80906
TraesCS1A02G239000	9.59333	9.07716	9.47018	9.82596	9.66561	10.0885	9.44121	9.3614	9.26701
TraesCS1A02G239100	8.92417	8.98986	9.18654	8.68649	8.74399	8.44468	9.16869	9.1742	9.1605
TraesCS1A02G239200	0.881099	0.972359	0.905359	1.38162	1.25224	1.29054	1.30336	1.0958	1.30495
TraesCS1A02G239300	5.88273	4.99557	5.67042	4.21498	4.76324	4.3251	6.31549	6.99425	7.65626
TraesCS1A02G239400	2.50869	3.05506	1.9641	2.45123	2.70485	2.44033	2.17398	2.7049	2.90744
TraesCS1A02G239500	5.32838	5.55418	5.26363	4.85124	4.75593	4.68555	5.66883	5.84829	6.11011
TraesCS1A02G239600	10.4025	10.0965	10.1565	10.7386	10.8138	11.4378	10.8686	11.0438	10.8087
TraesCS1A02G239700	8.57997	8.37358	8.30533	9.46304	9.36058	9.90885	9.17276	9.58482	9.25477
TraesCS1A02G239800	7.63484	7.40718	7.3195	7.31855	7.45282	7.89463	7.46985	7.55578	7.42323
TraesCS1A02G240000	5.21807	5.14634	5.21201	4.79225	5.05893	4.71868	5.22381	4.87909	4.5996
TraesCS1A02G240100	1.98171	1.67431	1.7642	1.86008	1.93715	2.17534	1.66292	1.93618	1.44625
TraesCS1A02G240200	6.62906	6.43068	6.65424	7.10955	6.95766	7.96229	6.57944	7.21084	7.00269
TraesCS1A02G240300	2.66967	3.17145	2.65441	2.80257	3.158	3.09806	2.89706	2.57332	2.906
TraesCS1A02G240500	-0.0877665	-0.0905461	-0.0692775	0.0419974	-0.0866422	-0.0833132	-0.0821843	0.486473	0.720776
TraesCS1A02G240600	6.97054	6.94718	7.33548	7.01999	7.02773	6.76771	7.138	7.00117	6.90911
TraesCS1A02G241000	9.89539	9.42394	10.0838	9.5778	9.40592	9.05009	9.70852	9.77726	9.67865
TraesCS1A02G241100	0.807319	0.777024	0.991692	0.570745	0.474102	0.476771	0.591687	0.492696	0.756964
TraesCS1A02G241300	6.84424	6.83458	6.98076	6.79103	6.87663	6.45802	6.71099	6.40883	6.29948
TraesCS1A02G241400	2.07819	2.16701	2.17173	1.58528	2.0424	1.71951	1.37896	1.41852	1.56587
TraesCS1A02G241500	1.77077	1.86732	2.11235	3.59179	2.13887	3.57	1.82101	2.16478	2.07535
TraesCS1A02G241600	4.34529	4.10646	4.25453	4.00318	4.1169	3.52901	3.55256	3.89198	3.31847
TraesCS1A02G241700	3.5079	2.96877	2.6844	3.04442	2.71784	3.02679	2.71444	2.85865	2.85053
TraesCS1A02G241800	1.47327	1.43897	1.87688	1.39929	1.21728	1.23431	1.24006	1.62325	1.42431
TraesCS1A02G241900	8.69876	8.58038	8.63974	8.98962	8.68162	9.13667	8.89917	9.00916	9.27757
TraesCS1A02G242000	4.71168	4.90805	4.51559	6.6039	6.15297	6.62458	6.20892	6.88409	6.58468
TraesCS1A02G242100	5.3834	5.76465	5.23375	4.80997	5.33248	5.02154	6.26887	6.10533	5.87818
TraesCS1A02G242200	2.85232	2.74074	2.08996	2.9581	3.25002	2.94778	2.57789	2.72001	2.38395
TraesCS1A02G242300	4.743	5.08989	4.71512	5.35043	4.80474	5.13891	5.04104	4.66402	5.11721
TraesCS1A02G242400	6.47019	9.93184	6.87088	6.34069	6.77067	5.48391	6.9478	7.09659	7.07803
TraesCS1A02G242500	3.42042	3.86468	3.79705	3.4839	3.64333	3.39705	4.19933	4.07588	4.01046
TraesCS1A02G242600	8.6718	8.39317	8.78515	8.64363	8.42045	8.90575	8.98132	9.5014	9.43433
TraesCS1A02G242800	1.12369	1.02433	1.25356	1.35056	1.13168	1.05592	1.48062	0.968397	1.43774
TraesCS1A02G242900	5.69058	5.46808	5.12544	5.36161	5.36707	5.68757	5.47876	5.3479	5.3067
TraesCS1A02G243000	4.73345	5.39169	4.90731	5.22678	4.68691	5.23574	5.08127	5.06036	4.70075
TraesCS1A02G243100	5.81226	5.87732	5.58336	5.63031	5.55317	5.46611	5.46442	4.9373	5.06215
TraesCS1A02G243200	2.74175	3.31967	2.5977	3.01109	3.26881	2.82656	2.45076	2.35295	2.66861
TraesCS1A02G243300	7.1695	7.08466	6.76967	7.16329	7.17922	7.02516	6.82922	6.66075	6.68669
TraesCS1A02G243400	0.491775	0.548042	0.618663	0.402697	0.299454	0.698241	0.303124	0.318316	0.595281
TraesCS1A02G243700	8.60337	8.36132	9.24583	8.74984	8.69433	8.63003	9.22537	9.08378	9.10035
TraesCS1A02G243900	3.19795	2.66122	3.32158	2.99226	2.8	3.44216	3.09195	3.5522	3.67797
TraesCS1A02G244100	3.42486	3.26921	2.61407	3.58755	3.88011	3.12057	3.4746	2.81452	3.31441
TraesCS1A02G244200	3.92817	3.99712	4.62533	4.6313	4.65287	4.24025	4.02925	3.89814	3.96743
TraesCS1A02G244300	3.34722	4.61583	3.01952	4.3203	4.70298	3.51645	3.0391	2.9329	2.66847
TraesCS1A02G244400	4.37871	4.35896	4.241	4.13428	4.04877	3.46127	4.27687	4.28659	4.26639
TraesCS1A02G244700	6.40263	6.83645	6.46542	7.20328	7.43958	6.94812	6.38353	6.22384	6.00913
TraesCS1A02G244900	6.63616	6.86979	7.10999	7.06312	6.9471	6.24708	6.49792	6.4097	6.46153
TraesCS1A02G245000	7.46433	7.7346	7.43543	7.12019	7.37059	6.5624	7.75946	7.54043	7.76028
TraesCS1A02G245100	0.371828	0.57637	0.577686	0.539636	0.376261	0.280185	0.494427	0.293804	0.431546
TraesCS1A02G245300	7.29283	7.40291	7.39817	7.02009	7.14413	7.33413	7.44653	7.28409	7.31383
TraesCS1A02G245400	1.17355	1.07235	1.01252	1.11542	0.889279	0.913266	0.692392	0.7126	0.702957
TraesCS1A02G245500	8.20733	7.53251	8.13082	7.71438	7.32119	7.74012	7.33962	6.8075	6.78538
TraesCS1A02G245600	6.81534	7.11276	6.46176	6.452	6.22006	6.4163	6.4765	6.26098	6.26862
TraesCS1A02G245700	4.82911	4.45878	4.55114	4.19597	4.33772	3.6202	4.46925	3.70809	3.82797
TraesCS1A02G245800	3.22573	2.83775	2.90797	3.02042	3.17456	3.82484	2.00331	2.08858	2.04902
TraesCS1A02G246000	-0.0179495	-0.119537	-0.266841	-0.445673	-0.445341	-0.44363	-0.443047	-0.426299	-0.438088
TraesCS1A02G246100	4.2013	4.57452	4.09722	2.37047	2.22303	2.24882	3.30726	3.60577	3.58371
TraesCS1A02G246200	3.49718	3.76719	3.75881	3.08383	2.9428	2.11397	1.95734	2.05429	2.0096
TraesCS1A02G246300	1.27301	1.3304	1.09997	1.27671	1.28179	1.56857	1.50296	1.80658	1.38792
TraesCS1A02G246400	6.85602	7.16221	6.74342	6.595	6.71911	6.37067	7.17196	7.49878	7.10439
TraesCS1A02G246500	6.43389	6.37779	6.36232	6.03316	5.65856	5.91134	6.88232	7.18634	7.17551
TraesCS1A02G246600	8.27479	8.613	8.03656	8.12972	8.1982	8.6746	8.8604	8.59786	8.31004
TraesCS1A02G246700	4.81557	4.55071	4.68991	4.5886	4.60934	4.5745	4.07827	4.40314	4.34173
TraesCS1A02G246800	5.8464	5.40658	4.85711	5.95314	5.42051	6.57027	5.34947	5.2479	5.49998
TraesCS1A02G246900	8.56287	8.43989	8.24034	8.32006	8.26118	8.58413	8.69704	8.29544	8.2705
TraesCS1A02G247100	5.85696	6.76417	4.99068	6.9702	6.81618	7.17629	6.13855	5.63798	5.64999
TraesCS1A02G247200	2.93416	2.99386	3.25235	3.78531	3.48769	3.1439	3.22496	3.03735	3.02659
TraesCS1A02G247500	2.71792	2.87656	2.36559	2.99762	3.10291	3.17943	2.8164	2.5558	3.11531
TraesCS1A02G247700	3.10685	2.90173	3.49524	2.7346	3.03756	2.99704	2.81943	2.8872	2.78215
TraesCS1A02G247800	4.46839	3.8532	3.87032	5.48154	5.19171	5.83783	4.13412	4.29448	4.18789
TraesCS1A02G247900	6.92764	7.26489	7.04924	6.86109	6.90695	7.16089	7.02388	6.76675	6.8186
TraesCS1A02G248000	1.70059	1.93119	1.45052	1.70552	1.86585	1.98376	1.75785	2.15399	1.85152
TraesCS1A02G248100	6.30743	6.35919	6.36871	6.39021	6.47623	6.38261	6.31133	6.3951	6.29
TraesCS1A02G248200	7.10278	7.44265	7.45877	7.40451	7.20072	7.94437	7.66619	7.40975	7.32556
TraesCS1A02G248300	7.06848	6.66773	8.04469	8.55869	7.63637	8.85177	7.64452	8.1713	8.2142
TraesCS1A02G248400	7.5528	7.70016	7.57491	7.12055	7.2064	7.37836	7.92005	7.75198	7.42847
TraesCS1A02G248600	5.20227	5.21158	5.08495	5.01017	4.74226	5.05001	5.21762	4.7093	5.37537
TraesCS1A02G248700	2.31587	3.0644	2.4789	2.24533	2.25433	2.5322	2.47911	2.91998	1.88946
TraesCS1A02G248800	6.25037	6.41519	5.88321	6.2304	6.25537	5.6767	6.15943	6.18992	6.44142
TraesCS1A02G248900	7.52285	7.49954	6.1935	9.02823	8.83637	9.39321	7.80658	6.99874	7.05556
TraesCS1A02G249000	7.05794	6.68953	8.37055	7.76058	7.27779	7.94752	7.69632	8.24232	8.54555
TraesCS1A02G249100	2.21249	2.17116	1.92593	2.2194	2.22883	2.38326	3.41312	3.44172	3.69186
TraesCS1A02G249200	1.2632	1.68047	1.40162	1.06527	1.57764	1.5547	1.19695	1.28414	1.37624
TraesCS1A02G249300	6.61655	6.26321	6.56692	6.93293	6.91687	7.61979	6.61943	5.95273	6.20532
TraesCS1A02G249400	6.78598	7.03229	6.8441	6.81182	6.92473	6.74469	6.91471	6.88859	6.82837
TraesCS1A02G249500	2.74653	2.78193	3.43975	2.27641	2.52431	2.41776	2.51954	2.39851	2.65654
TraesCS1A02G249600	9.28864	9.18346	9.43884	8.94623	8.95276	8.64516	9.865	9.83145	9.76974
TraesCS1A02G249700	4.20975	4.26115	4.45044	9.17882	9.38867	8.72083	8.92138	9.1054	8.88551
TraesCS1A02G250000	0.371349	0.495071	0.19563	0.182305	0.379005	0.185188	0.409174	0.378486	0.472442
TraesCS1A02G250100	7.75798	7.16604	8.21248	8.69994	8.27956	8.70986	7.87556	8.27343	8.14268
TraesCS1A02G250200	1.47019	1.24596	1.62484	1.56762	1.25414	1.50848	2.13955	2.13774	1.93123
TraesCS1A02G250300	8.14551	7.94789	7.75175	7.95245	8.0681	8.55896	8.03459	8.13634	7.70103
TraesCS1A02G250400	7.4583	7.27202	7.61235	7.41956	7.36462	7.57497	6.91077	7.60949	7.34525
TraesCS1A02G250500	4.19342	3.66838	3.87807	3.83147	3.68196	4.04736	4.03958	3.89876	3.98696
TraesCS1A02G250700	2.76105	2.28721	3.01086	3.11602	2.78284	2.84563	2.5652	2.79369	3.33915
TraesCS1A02G250800	5.96579	5.68811	5.64093	5.27427	5.42943	5.95915	5.68258	5.39418	5.71579
TraesCS1A02G250900	6.94575	6.69268	6.55923	6.71616	6.77084	6.90314	6.71047	6.72105	6.67063
TraesCS1A02G251000	6.52179	6.55049	5.95376	6.17329	6.30209	6.58343	6.54159	6.48367	6.17136
TraesCS1A02G251100	5.26233	5.33034	5.36703	5.27916	5.28458	5.17876	5.16854	4.88103	5.19242
TraesCS1A02G251200	11.2736	10.872	11.8966	11.6852	11.5455	11.7046	11.5397	11.8405	11.8654
TraesCS1A02G251300	2.54648	2.43228	2.04766	1.50477	1.61519	1.41536	1.26996	1.31839	1.29572
TraesCS1A02G251400	8.55682	8.57863	8.85441	8.85762	8.43508	8.61844	8.43163	8.41261	8.87011
TraesCS1A02G251500	5.45158	5.46934	5.21133	5.62109	5.2786	5.14017	5.56645	4.85806	5.02211
TraesCS1A02G251600	9.39326	9.43307	9.57458	9.43349	9.3655	9.40451	9.27654	9.228	9.18987
TraesCS1A02G251700	7.45001	7.5853	7.47057	7.27417	7.01769	6.87287	7.4441	7.23304	7.05178
TraesCS1A02G251800	3.99871	3.99899	3.81848	3.64989	3.75064	3.48567	3.81824	4.03656	3.68893
TraesCS1A02G251900	4.96394	4.76671	5.45827	4.09729	4.19912	4.24715	4.98508	4.40592	4.86372
TraesCS1A02G252000	6.53835	6.44053	6.45149	6.85818	6.51542	7.15745	6.67826	6.3074	6.10075
TraesCS1A02G252300	6.20516	5.98622	5.82878	5.97247	5.85853	6.36834	6.15437	5.707	6.01181
TraesCS1A02G252400	9.30818	8.93965	9.54164	9.63055	9.33503	10.0038	9.36719	9.66181	9.64706
TraesCS1A02G252500	3.85099	3.73282	3.80407	4.21725	4.41226	4.62615	3.17494	3.5435	3.80689
TraesCS1A02G252700	8.90271	8.47911	8.92117	8.48329	7.95182	8.86104	8.66081	8.88176	8.86964
TraesCS1A02G253000	6.29671	6.1011	5.5687	6.20428	6.18957	6.73413	6.01637	5.78048	5.6539
TraesCS1A02G253200	4.12332	4.80113	4.00543	3.60853	3.46064	3.75524	3.73036	3.74007	4.0451
TraesCS1A02G253400	11.1265	11.2272	11.5457	11.0805	11.1295	10.625	10.9971	11.369	11.5459
TraesCS1A02G253700	0.500262	0.591378	0.518488	0.699101	0.789382	1.05123	0.830904	0.706815	0.669652
TraesCS1A02G253900	7.49582	7.19324	7.29889	6.87851	7.00368	6.98583	6.66417	7.02103	7.1454
TraesCS1A02G254000	8.35006	7.83172	8.53027	8.73159	8.50447	9.0505	7.96877	8.25425	8.04722
TraesCS1A02G254100	5.14051	5.05965	5.33487	5.37175	5.45815	5.70529	5.45908	5.13544	4.8597
TraesCS1A02G254200	7.56042	8.12326	8.0991	7.87874	7.9424	7.56168	8.08493	7.96963	7.72867
TraesCS1A02G254400	9.66879	9.42338	10.1388	10.197	9.9368	9.88249	9.8024	9.97683	10.0261
TraesCS1A02G254500	7.55212	7.79064	7.93899	7.88159	7.89119	7.50554	8.35482	7.88076	7.92583
TraesCS1A02G254600	5.1138	4.51919	5.41499	3.6398	4.03194	4.16666	4.1504	4.45045	4.97929
TraesCS1A02G255000	7.71889	7.89011	7.86357	7.84296	7.80944	7.59887	7.86495	7.8448	7.61955
TraesCS1A02G255100	9.23116	10.2343	9.20777	9.23756	9.14274	8.38702	8.96429	9.68741	9.55424
TraesCS1A02G255200	2.87952	3.30768	2.93279	2.83587	2.84886	2.71914	2.99283	2.39205	2.69895
TraesCS1A02G255300	7.5262	7.26807	8.00486	7.20594	7.14993	7.2924	7.98833	8.30515	8.68522
TraesCS1A02G255400	10.5721	11.0435	10.7611	10.6652	10.4362	10.5744	11.2416	10.722	11.0996
TraesCS1A02G255800	10.1067	11.0219	11.1739	10.6294	10.6291	10.1432	10.9597	10.896	11.1296
TraesCS1A02G255900	7.13005	7.23861	7.26883	7.29397	7.15294	6.91201	7.14113	7.08221	7.15078
TraesCS1A02G256000	0.181305	0.221369	-0.0630639	0.0224186	0.190762	-0.0706906	-0.0700926	0.10991	-0.0649764
TraesCS1A02G256100	4.76164	4.90216	4.98115	4.08016	4.01041	3.94246	4.72485	4.52098	4.79901
TraesCS1A02G256200	5.63031	5.17745	5.6455	5.29614	5.43916	5.46693	5.48523	4.90082	5.50743
TraesCS1A02G256300	8.76293	8.70369	8.52822	8.77039	9.00901	8.83698	8.6516	8.34492	8.26494
TraesCS1A02G256400	8.20336	8.13105	9.10496	8.14294	8.20251	8.5893	8.43491	8.71654	8.76084
TraesCS1A02G256800	2.74406	2.68885	2.75726	2.69806	2.81833	2.5676	2.78945	2.71812	2.71195
TraesCS1A02G256900	0.881315	0.978477	0.908974	1.6893	1.41811	1.01507	1.23579	1.10978	1.3281
TraesCS1A02G257000	4.7389	4.29271	3.20656	3.79115	3.67976	3.60902	3.44919	3.85989	3.95206
TraesCS1A02G257100	1.56469	1.55684	1.61681	2.76745	2.71161	2.11956	2.21699	2.00188	2.2714
TraesCS1A02G257200	4.72944	5.22304	3.35754	4.10108	4.1953	4.46207	4.39354	4.34655	4.81096
TraesCS1A02G257300	8.21097	8.63389	8.32939	7.66459	7.19048	7.4588	8.01005	8.52088	8.57459
TraesCS1A02G257400	2.64904	4.42571	2.87673	2.80357	3.00331	2.73495	2.34104	2.69662	2.58986
TraesCS1A02G257500	8.72315	8.47521	8.73789	9.15694	8.6888	9.16007	7.96374	9.36319	9.51892
TraesCS1A02G257900	6.4324	6.10978	6.67852	6.59224	6.66854	6.09266	5.95464	6.08342	6.20601
TraesCS1A02G258000	5.52313	5.07183	4.3613	4.99464	4.90201	5.77188	5.22539	4.82146	5.07485
TraesCS1A02G258100	7.03134	7.09502	6.96461	7.70986	7.51949	7.40415	6.65047	7.05078	6.75692
TraesCS1A02G258200	9.68994	9.42108	9.93075	9.28403	9.4101	8.78757	9.73612	9.77855	9.71235
TraesCS1A02G258300	6.40231	5.97529	6.43227	6.61679	6.5486	6.28004	6.442	6.58057	6.83691
TraesCS1A02G258400	6.84066	6.66271	7.33761	6.61387	7.05342	5.87109	6.35809	7.6648	7.18648
TraesCS1A02G258500	-0.274072	0.208364	-0.044513	-0.385534	-0.385134	-0.383085	-0.382387	-0.366654	-0.376479
TraesCS1A02G258700	1.65022	1.6931	1.56794	1.73291	1.94283	2.11551	1.70645	1.59367	1.79856
TraesCS1A02G258800	7.95741	7.97736	7.58572	8.11905	7.77168	8.32861	8.04101	8.05929	8.30981
TraesCS1A02G258900	1.82742	1.90701	1.96893	1.76283	1.77064	1.52735	1.8233	1.62522	1.93083
TraesCS1A02G259000	6.23336	6.89032	6.07031	6.63195	6.80503	6.89889	6.55852	6.17271	6.2703
TraesCS1A02G259100	3.26489	3.53821	3.36098	2.97936	3.20474	2.63704	6.1326	6.21255	6.31312
TraesCS1A02G259200	9.6151	9.61866	9.5883	9.3248	9.2592	9.11844	9.52737	9.69797	9.74777
TraesCS1A02G259300	3.62414	3.66395	3.82151	3.59387	3.73267	3.77586	3.51222	3.70416	3.86743
TraesCS1A02G259400	4.97027	4.68257	4.88169	4.19634	4.05331	3.75945	4.61017	4.88754	4.65357
TraesCS1A02G259500	6.55761	6.82536	5.85382	6.20882	5.839	5.87245	6.4264	6.69123	7.12104
TraesCS1A02G259600	9.41709	9.18722	9.66704	9.12928	8.94262	8.77466	9.24281	9.23821	9.55496
TraesCS1A02G259700	9.24009	8.82994	9.57956	9.48785	9.24476	10.1411	9.54531	9.9457	9.76656
TraesCS1A02G259900	6.44955	5.90792	6.05785	5.79807	4.08879	5.77495	3.16762	3.87282	3.72406
TraesCS1A02G260000	2.84798	2.6265	2.90073	2.95709	3.06218	2.61151	2.45298	2.51405	3.19893
TraesCS1A02G260100	6.29564	6.33394	6.05338	6.42409	6.41373	6.23267	6.66533	6.57296	6.48837
TraesCS1A02G260200	4.24438	4.20194	3.56507	4.03311	4.14342	3.58956	4.07113	3.43861	3.80424
TraesCS1A02G260300	6.02182	5.5481	5.15953	5.79382	4.59072	6.53747	5.63261	5.86888	5.62605
TraesCS1A02G260400	5.70171	5.78753	5.75859	5.74598	5.92949	5.81836	5.52183	5.51958	5.43734
TraesCS1A02G260500	0.0735177	-0.107625	0.0586851	0.0765511	-0.105616	0.187473	0.0094031	-0.0934945	0.0454528
TraesCS1A02G260600	2.41593	1.82697	1.43383	1.61727	2.1498	2.42917	1.54187	1.44619	1.7446
TraesCS1A02G260700	7.54067	7.35204	8.03745	8.40972	8.17184	9.50322	8.20662	8.08743	8.10925
TraesCS1A02G260900	8.6266	8.93735	8.64298	8.09427	8.23855	7.71673	8.74561	8.47496	8.56645
TraesCS1A02G261000	8.34029	8.26853	8.56864	8.13614	8.34349	8.35094	8.15251	7.91525	7.87884
TraesCS1A02G261400	6.29354	6.93182	6.8199	5.53393	5.17859	5.47879	6.78804	7.86181	8.03136
TraesCS1A02G261600	0.610467	0.507925	0.737788	0.61379	0.524623	0.891961	0.543665	0.620337	0.431651
TraesCS1A02G261800	4.70424	5.11863	5.05373	5.02089	5.00164	5.06528	4.69123	5.01559	5.26889
TraesCS1A02G261900	-0.173034	-0.174684	-0.161728	-0.172752	0.114413	0.144493	0.154601	0.0254653	-0.163881
TraesCS1A02G262100	9.71266	9.21603	9.95639	10.0674	9.98738	10.8085	9.73908	10.2292	9.95501
TraesCS1A02G262200	6.70431	6.59584	6.64599	6.82683	6.73425	7.10051	6.55175	6.46935	6.64275
TraesCS1A02G262300	9.66648	9.67579	10.0773	9.79432	9.94948	10.1193	10.2565	10.7113	10.5888
TraesCS1A02G262400	10.3466	10.1005	10.2421	10.3615	10.4098	10.6971	9.84228	10.199	10.0517
TraesCS1A02G262500	8.11356	8.13559	7.80714	7.8719	8.2071	8.34849	7.83688	8.05576	8.05307
TraesCS1A02G262600	6.94162	6.88991	6.93421	7.2549	7.51484	7.19506	7.45159	7.16342	7.32921
TraesCS1A02G262700	3.26001	2.40679	3.05546	2.60413	2.46311	2.31448	2.69019	3.21284	2.99785
TraesCS1A02G262800	7.42641	7.30547	7.47873	7.67248	7.56134	7.90151	7.38669	7.77845	7.52367
TraesCS1A02G263000	8.93379	8.88557	9.28237	8.90731	9.2984	9.0994	8.70694	8.49783	8.48677
TraesCS1A02G263100	4.04359	4.25064	4.22709	4.01808	3.36636	4.92624	3.81316	3.79305	5.74697
TraesCS1A02G263200	5.46595	5.77886	5.52575	5.76593	6.02466	5.29512	4.74716	4.90101	5.13647
TraesCS1A02G263300	8.61309	8.68235	9.41923	8.65049	8.60353	9.06783	9.61862	10.2116	9.9688
TraesCS1A02G263400	3.88338	3.41228	3.62623	3.08895	3.04298	2.71273	3.2534	3.06404	3.22526
TraesCS1A02G263600	5.87315	5.03485	4.48124	5.58444	6.41627	3.30062	6.31883	5.76061	6.42705
TraesCS1A02G263700	5.96632	8.97251	4.99571	7.15136	7.11184	8.11967	5.64418	7.28234	7.14068
TraesCS1A02G263800	5.5596	5.76236	5.26302	5.63203	5.54286	4.89517	5.17723	5.41479	5.54192
TraesCS1A02G263900	0.709006	0.314764	0.238836	0.580655	0.510504	0.345182	0.349925	0.242955	0.236032
TraesCS1A02G264100	7.25872	7.26096	7.36397	7.56518	7.48408	7.38558	7.58343	7.67565	7.59082
TraesCS1A02G264200	3.70402	3.51877	3.03674	3.81608	3.89582	3.78684	3.27612	3.2157	3.29107
TraesCS1A02G264300	5.09419	4.83535	4.77191	4.93247	4.21824	4.9367	4.37769	4.65215	4.4216
TraesCS1A02G264400	5.13021	5.20469	5.01089	5.51991	5.01545	4.77558	4.45844	4.77724	4.89173
TraesCS1A02G264500	7.42155	6.40599	8.54275	7.41982	6.48931	6.70938	6.5482	7.29869	7.37639
TraesCS1A02G264700	7.38708	7.10184	7.53639	7.29491	7.18021	7.4203	6.78824	6.92217	7.0469
TraesCS1A02G264900	6.19744	6.06569	6.68278	7.64643	7.51809	7.91539	6.54904	7.40792	6.96625
TraesCS1A02G265000	4.75725	4.7334	4.70307	5.62034	5.44318	5.58846	4.51924	4.70739	4.41682
TraesCS1A02G265200	7.09456	6.83772	7.11292	6.66757	6.30149	7.12034	6.97457	7.51126	7.21956
TraesCS1A02G265400	0.470855	0.465856	0.503444	0.471704	0.472869	0.478806	1.00649	1.23103	1.65533
TraesCS1A02G265600	9.12981	12.4658	7.66589	9.37956	9.89343	10.2203	9.65027	8.76818	8.07424
TraesCS1A02G265700	7.6583	11.4631	5.40799	8.24718	8.68897	9.0414	7.09288	5.7191	4.66989
TraesCS1A02G265800	4.68707	10.5503	3.71163	6.52075	6.95378	7.28535	7.21677	5.11654	5.02553
TraesCS1A02G265900	10.2514	11.3284	7.53902	9.22595	9.8854	10.3556	9.66509	8.85381	8.53999
TraesCS1A02G266000	7.57355	9.90458	5.07187	8.63197	9.27237	9.2431	7.62129	5.16137	4.84969
TraesCS1A02G266100	0.125804	1.68243	0.166775	0.126968	0.128556	0.136487	0.334431	0.176524	0.159762
TraesCS1A02G266300	8.92395	8.74923	9.24712	8.98374	9.02381	8.68765	9.24878	9.34898	9.17183
TraesCS1A02G266500	5.53518	5.70841	5.61154	5.93855	6.0166	5.48221	5.37409	5.56083	5.44204
TraesCS1A02G266600	5.34254	5.68355	5.40586	5.82738	6.01075	5.61159	4.81025	3.744	3.96693
TraesCS1A02G266700	0.233396	0.412568	0.418837	0.797797	0.606529	0.464198	0.238091	0.253564	0.246184
TraesCS1A02G266900	7.85915	7.98041	8.6063	7.96702	7.62964	7.72763	7.88945	10.0899	9.88162
TraesCS1A02G267300	6.97853	6.86752	7.45886	6.92832	6.76229	6.48228	7.10777	7.19417	7.21648
TraesCS1A02G267600	2.75075	2.78612	3.3948	2.28086	2.87736	2.42216	2.34237	2.40306	2.56155
TraesCS1A02G267700	5.64264	5.36444	4.97842	5.15586	5.31636	4.707	3.48523	3.24256	2.95569
TraesCS1A02G267800	1.68016	3.09627	1.61085	2.493	2.25871	2.99911	1.72263	1.85112	1.59843
TraesCS1A02G267900	8.16361	8.17474	8.22494	8.94834	9.07217	8.03769	7.93171	8.1031	8.40823
TraesCS1A02G268400	6.6615	6.75842	6.01724	7.83515	8.03032	7.67403	5.55925	5.84747	6.17251
TraesCS1A02G268500	7.77809	7.43564	8.50971	8.21877	8.12376	8.27836	8.0649	8.30541	8.75934
TraesCS1A02G268600	10.3277	9.99851	10.8099	10.5805	10.749	11.0392	10.1947	10.4775	10.4575
TraesCS1A02G268700	1.91276	1.50871	1.61936	1.85396	1.92976	1.90768	1.9955	1.79748	1.84873
TraesCS1A02G268800	5.76886	5.55712	6.42498	6.2854	6.40036	5.87936	5.94782	6.60375	6.56516
TraesCS1A02G268900	3.69655	3.74632	4.09447	5.37143	5.58373	5.58359	4.91107	4.34321	4.95019
TraesCS1A02G269000	1.86174	1.50035	1.44377	1.97524	1.61981	1.57364	1.48757	1.28509	1.67652
TraesCS1A02G269100	7.5162	7.71298	7.35002	7.50145	7.57061	7.26605	7.55758	7.36117	7.44724
TraesCS1A02G269200	7.11834	6.89301	7.12341	7.27259	6.93067	7.09557	7.21384	7.02047	7.35941
TraesCS1A02G269300	3.79082	3.7649	3.93792	4.7827	4.22775	4.78928	4.38828	4.47579	4.70166
TraesCS1A02G269400	7.30416	7.10439	7.90544	7.55993	7.7197	7.11938	6.5892	7.42027	7.40093
TraesCS1A02G269500	5.47124	5.72857	5.08446	3.9306	4.16802	4.2041	5.75481	5.62886	5.6088
TraesCS1A02G269600	7.39593	7.08408	7.67527	7.20215	7.25623	7.00866	7.61167	8.14392	8.04651
TraesCS1A02G270200	4.6262	4.35487	4.72462	4.35421	3.96803	4.09013	4.27435	4.2982	4.01671
TraesCS1A02G270300	6.97055	7.24109	6.9422	7.16478	6.94307	7.31825	7.29737	7.39079	6.91472
TraesCS1A02G270400	8.14402	8.37399	8.07194	7.68887	7.68971	7.97283	8.01829	7.95379	7.99037
TraesCS1A02G270500	5.80759	5.99889	5.86103	5.7884	5.93231	5.90562	5.24462	5.24518	5.2039
TraesCS1A02G270600	8.28813	8.08544	8.72086	8.09773	8.41404	7.75405	8.38281	8.56649	8.50036
TraesCS1A02G270700	8.779	9.06659	8.77053	9.06809	8.95508	9.16975	8.88531	9.81868	9.74824
TraesCS1A02G270800	4.15319	4.07194	4.61169	5.54158	5.77557	4.98573	4.58904	4.77159	5.16187
TraesCS1A02G270900	8.89095	9.04851	7.86611	7.02083	7.03507	7.45413	5.10422	5.47702	5.2401
TraesCS1A02G271000	0.679198	0.5397	0.576803	0.681988	0.546597	0.552445	0.962755	1.15308	1.7716
TraesCS1A02G271400	2.26214	2.23029	2.44863	3.66739	3.68748	3.56644	5.05708	5.06766	5.21951
TraesCS1A02G271700	7.48575	7.10804	7.63297	7.89899	7.97151	8.16298	7.35781	8.45004	8.46051
TraesCS1A02G272000	5.03479	4.63193	5.16995	4.57779	4.68499	3.67723	5.36961	5.46498	5.25005
TraesCS1A02G272100	-0.140333	-0.0341844	-0.124725	0.267091	0.670146	-0.136598	-0.135649	-0.120452	-0.127656
TraesCS1A02G272200	6.23914	6.49279	6.77811	6.4794	6.71212	6.88858	6.41768	6.57274	6.65538
TraesCS1A02G272300	0.717595	3.25804	0.58409	0.483716	0.92553	0.972947	0.515456	0.607268	0.567123
TraesCS1A02G272400	5.12677	5.15134	4.85715	4.46474	4.93517	4.61327	5.18262	4.78878	4.85331
TraesCS1A02G272500	1.25773	1.22963	1.16733	1.65563	1.1808	1.6063	0.978031	1.19164	1.15059
TraesCS1A02G272600	2.43957	2.7079	2.29298	2.07216	1.90676	2.03433	1.94562	2.23155	2.25242
TraesCS1A02G272800	0.113004	0.214743	0.46565	0.113439	0.114038	0.117111	0.253653	0.766282	0.440643
TraesCS1A02G272900	3.83166	3.65546	3.29777	2.15044	2.15458	2.17549	3.63343	3.86054	3.44896
TraesCS1A02G273000	6.4745	6.61593	6.53246	6.81315	6.92407	6.97214	6.6317	7.04211	6.82843
TraesCS1A02G273100	8.21853	8.14016	8.39969	8.30748	8.06342	8.39739	7.7255	8.16915	8.08783
TraesCS1A02G273400	6.39162	6.32612	6.15937	6.15639	6.34814	6.81708	5.79868	6.12127	5.84436
TraesCS1A02G273500	6.07721	5.3918	5.38617	5.14351	4.69941	4.67837	6.42001	6.71153	6.54673
TraesCS1A02G273600	6.66495	6.8644	6.82896	5.10272	5.33151	5.19702	6.21804	6.47987	7.04657
TraesCS1A02G273800	0.686374	0.667163	0.927221	0.60034	0.502777	0.616877	0.62158	0.844673	0.78848
TraesCS1A02G273900	5.99096	5.3059	5.4413	7.70055	7.9034	6.69465	5.98462	5.59876	5.55862
TraesCS1A02G274100	4.07143	3.81021	4.19058	2.90543	2.82281	3.14327	3.50167	4.34369	3.57004
TraesCS1A02G274200	4.78472	4.35992	4.73558	2.68524	2.92998	2.98435	4.08017	4.27772	4.19128
TraesCS1A02G274400	7.52117	7.56376	7.37885	8.6106	8.81879	8.71513	7.7571	7.79344	7.29245
TraesCS1A02G274800	6.93854	6.6991	8.1096	7.16812	7.05694	6.98083	6.67783	7.16703	7.31755
TraesCS1A02G275200	8.79438	9.10777	9.25034	9.00281	8.84407	8.84827	9.05414	10.4054	9.85107
TraesCS1A02G275300	6.83629	7.07887	6.80146	6.66849	6.933	7.00093	6.73118	6.80114	6.42286
TraesCS1A02G275400	5.33786	5.10859	5.27627	5.7218	5.74608	5.37655	5.59612	5.4928	5.42903
TraesCS1A02G275600	0.847032	0.72434	1.25418	0.617199	0.618191	0.623263	0.624983	1.18331	1.49267
TraesCS1A02G275800	1.75415	2.05361	3.28714	2.26636	2.423	2.03577	2.5041	2.60366	2.57942
TraesCS1A02G275900	1.59068	1.30329	1.77096	1.74487	1.82087	1.63541	1.81335	1.81794	1.62232
TraesCS1A02G276100	7.01405	6.92955	6.78245	6.83382	6.81756	6.85253	6.97583	6.83464	6.77198
TraesCS1A02G276200	3.54804	3.47233	3.01982	3.22104	3.53541	2.93737	3.5991	4.08167	3.99546
TraesCS1A02G276300	5.23742	5.48091	5.69726	4.99679	5.18939	5.27449	6.21346	6.38737	6.40617
TraesCS1A02G276400	6.38415	6.09689	6.53166	6.16374	6.4106	6.06658	6.40089	6.24681	6.13987
TraesCS1A02G276500	5.11614	5.12417	4.84897	5.00878	4.96239	5.22414	5.51804	5.16971	5.55469
TraesCS1A02G276800	7.91791	7.50568	6.20538	7.36558	7.44681	7.16392	7.26797	7.21075	6.98744
TraesCS1A02G277000	6.03924	5.79741	5.9767	5.35636	5.70216	5.1019	6.09803	6.18506	6.04856
TraesCS1A02G277100	4.55082	3.89034	5.39266	6.44161	6.02727	5.71479	6.75956	6.24584	6.21993
TraesCS1A02G277200	3.39289	3.32597	3.14677	3.65017	3.57539	3.65688	4.05989	4.41005	4.37059
TraesCS1A02G277400	8.57796	8.08171	8.70392	8.47286	8.51382	8.16655	8.64208	9.38735	9.81774
TraesCS1A02G277500	9.72107	9.64018	9.25569	9.82193	9.71181	10.6299	9.84685	9.66726	9.7171
TraesCS1A02G277600	8.82083	8.60672	8.75302	8.23655	8.44609	8.84385	8.21837	8.42707	8.17173
TraesCS1A02G277700	1.95013	1.6416	2.35973	2.30667	2.04593	2.59956	2.18598	2.06011	2.31463
TraesCS1A02G277800	1.85865	2.00137	1.76468	2.31946	2.37826	1.74887	1.53947	1.44546	1.4259
TraesCS1A02G278000	5.66338	5.28914	4.70078	4.10239	3.76553	4.30762	5.82384	5.42093	5.47935
TraesCS1A02G278100	6.93272	6.86828	6.87054	6.69257	7.12456	6.90249	6.81699	6.76535	6.52653
TraesCS1A02G278200	6.46063	6.3941	6.11596	6.34793	6.04144	6.78716	6.39312	6.56805	6.26111
TraesCS1A02G278300	6.85697	6.82481	7.16371	6.81022	6.90212	6.80738	6.40361	6.61125	6.37003
TraesCS1A02G278400	2.89134	2.82844	3.37445	2.73796	2.2912	2.67674	2.61724	2.63915	2.99889
TraesCS1A02G278500	3.49937	3.38387	3.78751	3.18416	3.61604	4.18	3.52787	3.8143	3.72132
TraesCS1A02G278600	10.1528	10.1046	9.88147	9.92174	9.88436	10.5561	10.0956	10.5099	10.2708
TraesCS1A02G278800	10.2734	10.2423	10.3885	10.4943	10.6726	10.4629	10.7505	11.362	11.0028
TraesCS1A02G278900	6.93592	6.97483	7.38308	8.21063	8.09846	7.97236	7.12681	7.56497	7.22035
TraesCS1A02G279000	5.30827	5.06965	4.54226	5.12485	4.65612	5.0059	4.57219	4.25704	4.65589
TraesCS1A02G279100	9.04002	9.13384	9.30654	9.05035	9.06439	8.94892	9.25773	9.60217	9.49379
TraesCS1A02G279200	0.786882	0.332924	0.348386	0.335208	0.335669	0.78045	0.722504	0.524129	0.345795
TraesCS1A02G279300	5.15404	5.29273	5.55258	5.56938	5.29323	4.97527	5.70188	5.93926	5.79747
TraesCS1A02G279400	1.46549	1.02477	1.70248	1.39961	1.40738	1.1576	1.37142	1.06475	1.46224
TraesCS1A02G279500	8.1768	8.05534	8.64929	8.57395	8.37805	8.3784	8.12561	8.14402	8.26693
TraesCS1A02G279600	2.88782	2.77993	3.07539	2.89719	3.06118	3.22141	2.99509	2.86616	2.66417
TraesCS1A02G279800	5.24964	7.57702	4.77861	5.42517	5.6812	5.4458	5.80918	5.87458	5.60175
TraesCS1A02G279900	5.38387	5.23192	5.40312	5.40113	5.47037	5.65961	5.12768	4.71958	4.70279
TraesCS1A02G280200	4.07591	4.20475	4.63901	4.08921	4.32662	4.33272	3.78652	4.24957	4.13876
TraesCS1A02G280300	3.69149	3.61471	3.5698	3.87366	3.89213	3.59248	3.40167	3.28156	3.58028
TraesCS1A02G280400	6.27971	6.21145	5.99549	5.7936	5.83201	6.21375	5.95468	7.02443	6.72181
TraesCS1A02G280500	7.87466	7.0951	8.62798	7.52465	7.77857	7.60663	8.10042	8.39237	8.5401
TraesCS1A02G280600	7.88435	7.31637	8.21875	8.13802	8.55148	7.23759	7.96985	8.27334	8.35404
TraesCS1A02G280700	12.2247	11.9331	5.92711	9.69726	9.90743	10.3366	8.89107	6.62827	6.34156
TraesCS1A02G280800	2.02817	1.64206	1.6695	2.24935	1.76225	2.10089	1.89628	1.85062	1.78507
TraesCS1A02G281000	11.3248	10.687	11.6292	10.3749	11.0881	10.2966	11.0844	11.3178	10.5243
TraesCS1A02G281100	4.92681	4.78764	5.00232	4.86187	4.09543	3.97193	4.88706	5.08568	4.81504
TraesCS1A02G281200	-0.0498803	-0.0520823	0.145629	-0.0495041	0.0681787	-0.0463319	0.557776	-0.0308749	0.395258
TraesCS1A02G281300	6.63666	6.17744	9.67656	6.07034	5.93611	6.00642	7.99331	9.29777	9.09677
TraesCS1A02G281400	6.89759	9.19396	5.86937	7.27873	6.94944	7.82053	7.30585	6.66765	6.92304
TraesCS1A02G281600	7.3402	7.63481	7.26636	7.33508	7.31572	7.49413	7.21325	7.56431	7.30079
TraesCS1A02G281700	7.29053	6.84872	7.58338	7.08773	6.82714	7.66212	7.08681	6.94018	7.0768
TraesCS1A02G281800	7.22097	7.23607	7.57736	7.41123	7.50766	7.41474	7.18253	7.05763	7.16261
TraesCS1A02G282000	5.09377	5.29771	4.87012	4.41713	4.7995	4.68471	4.08904	3.86974	3.98639
TraesCS1A02G282200	1.6424	1.26568	1.42435	1.45242	1.46006	1.21601	1.66297	1.12601	1.39914
TraesCS1A02G282600	2.39415	3.20209	2.77789	3.87752	3.84119	4.58548	2.46875	2.84422	2.41834
TraesCS1A02G282700	5.75103	5.78798	5.63093	5.98375	5.79286	6.41052	5.54399	5.54232	5.33823
TraesCS1A02G282800	4.43989	4.93097	5.01096	4.78433	4.78425	5.23915	4.19425	4.2288	3.64176
TraesCS1A02G283000	5.78982	6.21253	4.91939	5.48711	5.77	5.75021	5.62818	5.2951	5.39499
TraesCS1A02G283100	3.90536	5.26709	3.21806	4.42227	4.50309	4.41123	4.15329	5.26683	5.49943
TraesCS1A02G283200	6.49629	6.56373	6.40121	6.65324	6.53994	6.63624	6.75485	7.24977	6.68211
TraesCS1A02G283400	3.44149	2.82434	2.40576	3.69615	3.3451	3.27431	3.73716	3.05069	3.36166
TraesCS1A02G283600	1.60368	1.28662	1.16358	1.11641	1.0338	0.950575	0.827889	0.852507	1.0016
TraesCS1A02G283700	3.69572	3.50531	3.57364	3.45576	3.98729	3.32016	3.95092	3.48775	3.58414
TraesCS1A02G283800	8.72142	8.9123	8.85002	8.63332	8.68704	8.81418	8.77193	8.75707	8.72075
TraesCS1A02G283900	3.44356	2.47512	2.11559	3.20112	2.96251	2.87021	2.82867	2.32666	2.74653
TraesCS1A02G284000	4.84086	4.84971	4.88071	4.64158	4.81895	4.23075	4.17281	4.04763	4.23501
TraesCS1A02G284100	2.28572	2.17996	1.75968	2.06558	2.35778	1.97383	2.06893	1.78727	1.58258
TraesCS1A02G284300	0.620125	0.376139	0.460496	0.388924	0.480106	0.501934	0.509301	0.309398	0.446688
TraesCS1A02G284400	3.7845	3.8081	3.42725	3.56674	3.58407	3.03626	3.05558	3.1328	2.91286
TraesCS1A02G284500	2.6152	3.60919	2.27242	2.38138	2.32079	2.10208	1.86589	1.99731	1.93654
TraesCS1A02G284800	7.49618	7.23499	6.843	6.84992	6.98779	8.26119	7.3183	7.1753	7.14807
TraesCS1A02G284900	8.80726	8.71792	8.97761	9.34481	9.36186	9.02352	7.11691	7.08097	6.90398
TraesCS1A02G285000	11.4748	11.8897	12.2141	12.1781	11.8178	12.5973	12.8695	12.5324	13.1248
TraesCS1A02G285200	9.14465	8.67727	9.11005	8.94484	8.90886	9.57685	8.84507	8.8186	8.52479
TraesCS1A02G285400	8.88001	8.5375	9.67456	9.42939	9.30441	9.34585	8.91588	9.36802	9.07718
TraesCS1A02G285500	4.20054	3.78235	4.21889	3.57208	3.6332	4.0586	3.29013	3.17795	3.07242
TraesCS1A02G285600	7.46179	7.09537	7.5291	7.86033	7.48914	8.03686	7.4611	7.53358	7.39793
TraesCS1A02G286000	6.21155	6.38352	5.96887	5.93738	6.04523	6.31699	6.10462	6.00279	5.76804
TraesCS1A02G286100	-0.785038	0.05739	-0.772945	-0.78475	-0.784354	-0.782332	-0.781647	-0.764284	-0.775451
TraesCS1A02G286200	8.18579	8.25452	8.32745	8.0787	8.28397	8.28785	8.5703	8.6433	8.4769
TraesCS1A02G286300	6.66451	6.44572	5.57235	6.20767	6.44852	7.16842	6.58479	6.38219	6.4642
TraesCS1A02G286500	5.25928	4.84879	5.73697	5.68148	5.44292	5.28573	4.32356	4.3062	5.18354
TraesCS1A02G286900	11.1336	11.0089	11.2121	11.4687	11.5662	11.5655	10.742	11.204	11.1265
TraesCS1A02G287000	9.10395	10.5509	7.55429	9.21869	9.50269	10.1768	8.24127	8.61306	8.43985
TraesCS1A02G287100	4.42751	4.17255	3.81878	3.95077	4.16206	4.09577	3.88556	3.19605	3.68405
TraesCS1A02G287200	3.90065	3.21082	6.54512	2.49607	2.31794	2.36618	4.30081	5.7082	5.70456
TraesCS1A02G287400	9.10485	8.83237	9.30671	9.18783	9.06525	9.34581	9.40875	9.66784	9.52027
TraesCS1A02G287500	5.91393	6.07461	5.77264	5.57938	5.53343	5.44659	6.02545	6.35302	6.66324
TraesCS1A02G287600	6.67654	6.80952	6.75458	6.78807	6.81388	6.08253	6.90923	6.69214	6.7878
TraesCS1A02G287700	0.623355	0.610417	0.535119	0.890242	1.04015	1.15609	0.520828	0.54075	0.692718
TraesCS1A02G288200	5.43454	5.28336	5.66383	5.73987	5.70231	5.45014	5.32642	5.28257	5.1257
TraesCS1A02G288300	2.77898	2.51534	2.28894	2.27588	2.15102	1.9278	1.93771	1.92973	2.01896
TraesCS1A02G288400	7.95567	8.19487	8.05412	7.75063	7.95419	7.50438	7.96313	7.72362	7.90814
TraesCS1A02G288500	4.67479	4.69015	4.56925	4.56411	4.58446	4.68475	4.56754	4.39666	4.97151
TraesCS1A02G288600	7.1732	7.443	6.90648	7.04096	7.27381	6.46458	6.98593	6.65842	6.57412
TraesCS1A02G288700	3.66788	3.63671	3.63224	3.94834	3.99995	3.62795	4.05108	4.00728	4.19805
TraesCS1A02G288800	8.18665	8.18387	7.61061	7.75049	7.49228	8.27834	8.03767	7.87637	7.82454
TraesCS1A02G288900	6.23188	6.21059	6.14877	5.97737	5.77162	5.55068	6.26227	5.53767	5.63141
TraesCS1A02G289000	6.67633	6.48667	6.58233	6.56219	6.61201	6.85293	6.85547	6.71483	6.75733
TraesCS1A02G289100	0.722544	0.709605	0.636662	0.986505	0.825968	1.25047	0.621748	0.830849	1.0455
TraesCS1A02G289200	2.65458	2.34804	2.32406	3.7901	2.59467	4.1259	2.57659	2.83659	2.92605
TraesCS1A02G289300	7.01437	7.20562	7.57661	5.75327	6.66068	6.66828	6.6155	6.78934	5.8432
TraesCS1A02G289500	1.09387	1.35253	0.854416	1.23724	1.17805	0.948079	1.14434	0.859769	0.993312
TraesCS1A02G289600	5.0258	4.65149	5.49566	3.70355	4.54746	4.86453	5.80148	5.88582	4.97015
TraesCS1A02G289700	2.5715	2.46149	3.03602	2.25281	2.59372	2.21552	2.32009	2.53967	2.2099
TraesCS1A02G289800	4.5002	4.60893	6.01977	4.34551	5.0723	4.0963	3.52749	3.08978	3.15318
TraesCS1A02G289900	6.80561	7.52607	7.93124	6.31313	6.92366	6.54263	6.64207	6.53688	5.93797
TraesCS1A02G290100	7.65376	7.62053	8.36259	7.7518	8.11191	8.11451	7.82709	7.67152	7.58384
TraesCS1A02G290200	1.76565	2.20561	1.87215	1.50858	1.69905	1.63741	2.05673	1.7864	1.72107
TraesCS1A02G290300	-0.0493264	-0.0522561	-0.0298814	-0.0488274	-0.0481418	-0.0446362	0.89817	0.377506	0.15524
TraesCS1A02G290400	4.34046	4.36921	5.07848	3.6551	3.1612	3.43363	5.08378	5.29786	6.32304
TraesCS1A02G290500	5.50973	5.56425	6.04856	5.49452	5.62756	5.12544	5.96344	5.43286	6.05454
TraesCS1A02G290800	3.70161	3.08701	3.02682	3.47844	3.09231	3.05975	5.3834	5.80099	5.63638
TraesCS1A02G290900	0.631879	0.352022	0.677213	0.459392	0.462188	0.358274	0.58827	0.55831	0.768545
TraesCS1A02G291000	0.22455	0.309099	0.393805	0.489108	0.414121	0.337713	0.342196	0.414029	0.504915
TraesCS1A02G291100	5.70635	6.08082	2.89279	4.48639	7.65093	4.58932	5.3142	2.95603	2.8473
TraesCS1A02G291200	7.45638	7.6919	5.44129	7.52162	7.41689	6.76759	5.99576	6.22765	6.24097
TraesCS1A02G291400	6.14678	6.3935	6.31927	6.35363	6.54045	6.30152	5.50803	5.94102	5.59439
TraesCS1A02G291600	5.52548	5.01478	5.16277	6.4256	6.43622	7.02583	5.77052	6.05008	5.55905
TraesCS1A02G291800	2.21251	2.99928	1.72129	1.98667	2.08026	2.20829	2.37536	2.09631	2.25827
TraesCS1A02G291900	-0.156789	0.0848179	-0.146302	-0.0563511	0.194371	-0.0408329	-0.036426	-0.143353	0.000622379
TraesCS1A02G292000	2.30831	2.78489	2.0714	2.15149	2.24636	1.97787	2.89481	2.74231	2.9148
TraesCS1A02G292100	6.69026	6.67398	6.78436	6.7093	6.89992	6.33848	6.73107	6.09584	6.14573
TraesCS1A02G292200	6.40176	6.32011	5.64577	6.17371	5.93386	6.07809	6.63662	6.68335	6.56602
TraesCS1A02G292300	8.14952	8.06494	8.03691	7.92643	7.92879	8.31053	7.92042	8.18874	7.98927
TraesCS1A02G292400	5.19946	5.23496	4.94804	4.8103	4.91884	4.81614	4.26997	4.37803	4.1462
TraesCS1A02G293400	3.12252	3.11415	3.55729	3.3439	2.79074	2.63781	3.73004	3.89685	3.87072
TraesCS1A02G294700	1.15001	1.13497	1.24119	1.15253	1.15597	1.17328	2.90888	3.09483	3.01422
TraesCS1A02G294800	3.10727	2.91349	2.79477	3.29918	3.00691	2.80724	2.43219	2.33423	2.27738
TraesCS1A02G295200	8.35974	7.85481	8.54202	8.95207	8.6657	9.22839	8.91314	8.71983	8.68806
TraesCS1A02G295300	7.27814	7.3416	8.03683	6.78621	7.2327	6.78142	7.49826	7.77693	7.66753
TraesCS1A02G295400	1.93578	2.24075	2.50796	2.79316	2.19003	2.68324	3.06958	3.43972	3.32726
TraesCS1A02G295600	4.82642	5.42634	4.3048	7.07884	6.70038	7.93642	6.82042	6.85629	7.31392
TraesCS1A02G295700	2.94654	2.56662	2.46449	2.83456	3.12939	3.39002	3.11972	3.52142	3.36526
TraesCS1A02G295800	6.43184	10.1872	6.01939	6.85571	7.41198	6.7911	6.31958	6.39245	6.12314
TraesCS1A02G295900	5.04333	5.11021	5.26382	4.38526	3.95777	3.92915	4.30689	4.94406	4.81865
TraesCS1A02G296100	6.46492	6.78568	6.98141	7.01701	6.68558	6.3804	6.55095	6.99492	6.9625
TraesCS1A02G296200	5.74241	5.87335	5.2815	5.4277	5.62327	5.92849	5.38925	5.32459	5.41375
TraesCS1A02G296300	7.76579	7.76043	7.77909	7.58118	7.60711	7.50857	7.81502	7.96426	8.01682
TraesCS1A02G297000	5.29461	5.86238	5.74542	5.08436	5.14809	5.05156	5.11096	4.84077	5.14431
TraesCS1A02G297100	2.88903	2.91544	2.70469	2.62138	2.91262	2.61199	3.00188	2.76352	2.6637
TraesCS1A02G297200	4.73614	4.49833	4.36994	4.63288	4.56611	4.08353	3.822	3.47046	3.74528
TraesCS1A02G297400	1.405	1.10627	1.88926	1.4099	1.49838	1.11839	1.46199	1.4996	1.6613
TraesCS1A02G297500	2.03806	2.32316	3.31335	2.3805	2.52471	1.96227	2.5404	2.40236	2.52339
TraesCS1A02G297600	1.31357	1.20687	1.49135	1.02875	1.13959	1.35767	1.61018	1.53769	1.34196
TraesCS1A02G297800	8.24395	8.38538	8.77934	8.46262	8.16439	7.91721	8.52709	8.88556	8.96253
TraesCS1A02G297900	6.5982	6.77833	6.36692	6.60964	6.35303	6.49442	6.06735	6.44504	6.41365
TraesCS1A02G298000	6.32254	6.38285	6.38541	6.36796	6.19893	6.31949	6.23235	6.09396	6.13989
TraesCS1A02G298100	8.89969	8.52106	9.28649	9.23147	8.82732	9.24278	9.131	9.30292	9.09632
TraesCS1A02G298200	-0.236872	0.872098	-0.216874	-0.236349	-0.092623	-0.0751093	-0.230747	-0.211591	-0.220543
TraesCS1A02G298300	0.181992	-0.283982	-0.368553	-0.378812	-0.170189	-0.376584	-0.249531	-0.361804	-0.370551
TraesCS1A02G298600	4.04972	4.31154	3.78197	3.71187	3.10318	3.64445	2.80603	3.27169	3.88401
TraesCS1A02G298700	7.38858	7.46845	7.47982	7.75436	7.89213	7.77064	7.65056	7.86189	7.79456
TraesCS1A02G298800	12.1483	11.7795	12.304	12.5104	12.3105	12.8181	11.9622	12.5764	12.5576
TraesCS1A02G298900	7.57217	7.93024	7.55468	7.78463	8.12327	7.2296	7.59245	7.84959	7.47034
TraesCS1A02G299100	4.23652	6.95517	3.806	4.12966	4.15049	4.10984	5.03701	4.26044	4.2756
TraesCS1A02G299200	8.31067	7.94462	9.07872	8.82257	8.63409	8.57544	8.47662	9.52049	9.50436
TraesCS1A02G299500	0.0827378	0.254477	0.259097	0.359116	0.0835058	0.0857947	0.311366	0.27971	0.374657
TraesCS1A02G299600	5.04358	4.8603	5.32747	5.36729	5.23821	4.97558	5.11043	5.35452	5.42566
TraesCS1A02G299900	1.29692	1.34065	1.67958	1.30162	1.52709	1.01962	1.25466	1.23227	1.19145
TraesCS1A02G300000	6.90667	6.83178	7.11024	7.39495	7.26153	7.4213	6.48083	7.89583	7.5484
TraesCS1A02G300100	5.25454	4.89212	4.43677	6.24974	6.14836	6.45145	5.00297	5.36961	5.5937
TraesCS1A02G300200	9.43867	9.23264	10.5453	10.0963	10.3225	9.61271	9.09762	9.97811	9.92754
TraesCS1A02G300300	5.46609	5.70978	5.82528	5.16631	5.34948	5.66879	5.55268	5.71275	5.69027
TraesCS1A02G300800	7.66573	7.55631	7.53245	7.41974	7.55911	7.28419	7.51843	7.76903	7.66224
TraesCS1A02G300900	3.38591	3.33329	2.28852	2.72866	2.91062	2.80553	2.95033	2.12976	2.40771
TraesCS1A02G301100	6.67787	6.32811	3.78166	7.25126	7.08939	7.31965	5.6159	4.37167	4.47126
TraesCS1A02G301400	10.8811	10.492	11.2811	11.7224	11.2791	11.6402	10.8573	11.3939	11.4158
TraesCS1A02G301500	0.389832	0.534966	0.466813	0.482779	0.394506	0.758053	0.517715	0.308369	0.301378
TraesCS1A02G301600	9.39035	9.04812	9.4724	9.45055	9.22917	9.16838	9.12468	9.3493	9.11579
TraesCS1A02G301800	3.64344	2.93382	3.34141	3.95661	3.22198	3.75652	3.13134	2.90249	3.28661
TraesCS1A02G302100	5.87561	6.10902	4.67551	6.62031	6.06269	6.22772	5.69404	5.12003	5.062
TraesCS1A02G302300	0.777413	0.384982	0.409058	0.929376	1.17892	0.524648	0.394384	0.414807	0.405119
TraesCS1A02G302400	7.3823	6.52371	7.42132	7.0756	7.23207	7.70705	6.58216	6.57569	6.6949
TraesCS1A02G302500	8.08641	7.65332	8.42826	8.16169	8.10829	8.39201	8.27394	8.52119	8.40663
TraesCS1A02G302600	7.94524	7.5325	8.15406	7.93982	8.22651	7.57195	7.77175	7.49056	7.85214
TraesCS1A02G302800	5.73148	6.02598	5.31501	6.00412	5.25473	6.52191	5.38623	5.42396	5.6247
TraesCS1A02G302900	7.99699	7.84855	7.68225	7.81239	7.83178	8.34569	7.62185	7.85632	7.41091
TraesCS1A02G303100	3.41172	4.736	1.77264	2.43939	2.62467	2.98898	1.68125	1.80544	1.74928
TraesCS1A02G303300	6.53955	6.11693	6.13953	6.30429	6.62021	6.38101	6.44083	6.13747	6.27781
TraesCS1A02G303400	-0.242448	-0.244239	-0.230264	0.338211	-0.0283609	0.0925168	-0.238818	-0.226883	-0.232571
TraesCS1A02G303600	8.54836	8.79553	8.80522	8.01033	8.42929	8.26238	8.68634	9.83702	9.92692
TraesCS1A02G303700	0.995253	0.892542	0.586646	0.673743	1.1392	0.571752	0.696646	0.776762	0.738933
TraesCS1A02G303800	0.206194	-0.0310477	-0.106628	-0.286812	-0.286438	-0.284515	-0.159388	-0.273192	-0.278288
TraesCS1A02G303900	0.259259	0.396773	0.331102	0.424888	0.501312	0.372887	0.168995	0.180644	0.175045
TraesCS1A02G304000	0.41927	0.652492	-0.12196	-0.137708	-0.137143	-0.134247	-0.133263	-0.117546	-0.124989
TraesCS1A02G304200	7.78185	7.95461	7.8678	7.56664	7.36378	7.5375	8.34728	8.56994	8.53926
TraesCS1A02G304300	6.51694	6.40842	6.18691	6.52034	6.48124	7.01828	5.96511	5.97718	5.62954
TraesCS1A02G304400	6.7623	6.73331	6.88002	6.80209	6.89479	6.75474	6.95095	6.70533	6.62133
TraesCS1A02G304700	2.79987	2.74413	3.20228	3.41026	2.98813	3.20728	2.76666	2.57474	2.35696
TraesCS1A02G304900	4.8432	5.29791	3.28496	4.88319	4.92867	4.93912	5.20723	5.73245	5.68691
TraesCS1A02G305200	5.62066	4.93754	5.92286	5.79168	5.62007	5.22421	5.54728	5.57566	5.33775
TraesCS1A02G305300	8.2791	7.75697	8.73681	8.55103	8.37573	9.28964	8.28052	8.98485	8.82207
TraesCS1A02G305400	7.08455	7.93003	7.41794	7.70568	7.74706	7.72053	6.54714	7.55662	7.26627
TraesCS1A02G305500	4.79765	4.67558	5.70227	4.35996	4.30001	4.20743	5.70676	5.40604	5.16426
TraesCS1A02G305600	2.77656	2.8372	2.30132	2.63621	2.14861	2.36483	2.67242	2.70283	2.49673
TraesCS1A02G305700	7.57846	7.76039	7.2227	7.47542	7.58378	7.47003	7.66728	7.34571	7.32574
TraesCS1A02G305800	7.92118	7.52245	7.99144	7.65569	7.74281	7.40757	7.96044	8.09881	8.62149
TraesCS1A02G305900	5.15059	5.39119	4.33227	5.36458	5.74348	5.2846	4.69814	4.62642	4.61095
TraesCS1A02G306000	1.85836	3.25001	1.76553	2.7522	2.76995	1.79767	1.50247	1.57078	1.53911
TraesCS1A02G306100	2.82277	3.01688	2.81505	3.74781	4.14315	3.95499	2.5288	2.72752	2.88999
TraesCS1A02G306200	10.2913	10.1677	10.3074	10.7458	10.6696	10.485	10.068	10.2196	10.2113
TraesCS1A02G306300	4.98079	4.89814	4.65261	4.39267	4.74732	4.60364	4.78128	4.71219	4.66115
TraesCS1A02G306400	3.75998	3.64154	4.37876	3.85844	3.64291	4.40836	3.99056	4.57305	4.21177
TraesCS1A02G306500	1.9699	2.17146	2.27762	2.11147	2.05493	2.29519	1.85793	1.84703	2.04341
TraesCS1A02G306600	11.388	11.6091	13.5484	12.3139	12.9652	10.1365	12.9543	13.1658	12.9418
TraesCS1A02G307200	3.05628	3.20053	3.46097	3.32378	3.54411	3.5062	2.94869	3.39032	3.33131
TraesCS1A02G307300	6.73681	6.73561	6.28977	6.5534	6.41916	6.49135	6.90676	6.56215	6.70936
TraesCS1A02G307400	8.21214	8.12914	7.36495	8.1273	7.86988	8.6266	8.06986	7.75306	7.98754
TraesCS1A02G307700	8.50581	8.82315	8.71804	8.48538	8.49492	8.44271	9.03321	9.12203	9.19019
TraesCS1A02G307800	7.73998	7.25057	8.42515	7.75947	7.94532	7.3835	8.09838	8.28249	8.04969
TraesCS1A02G307900	5.22812	5.14335	4.91403	5.59232	5.4483	5.13439	5.12184	5.06782	5.30837
TraesCS1A02G308000	3.94954	4.34223	3.69209	4.16509	4.02494	4.06996	4.74476	5.40342	5.06414
TraesCS1A02G308100	6.67857	6.95201	6.93613	6.46685	6.63683	6.48217	6.74044	7.14455	6.74705
TraesCS1A02G308400	6.36394	6.61795	6.40485	6.06187	5.90914	6.14449	6.30234	6.00736	6.30865
TraesCS1A02G308500	9.47198	9.10326	10.0418	9.68366	9.58353	10.2557	9.39697	9.85439	9.87928
TraesCS1A02G308700	6.37726	6.29682	6.73753	5.84216	5.89428	6.36335	6.3601	6.34629	6.25951
TraesCS1A02G308800	9.33496	9.09936	9.4266	8.89357	8.8961	9.66888	9.11862	9.20046	8.93746
TraesCS1A02G308900	10.8975	10.1747	11.1027	9.92842	9.76029	10.8392	10.881	10.7569	10.1989
TraesCS1A02G309200	7.72583	7.4224	7.86684	7.93341	8.4314	7.19733	7.78661	7.69241	7.52404
TraesCS1A02G309300	1.32399	1.36718	1.4992	1.1501	1.33503	1.52912	1.05203	1.41336	1.46737
TraesCS1A02G309500	2.85856	2.98736	2.92644	2.91432	2.78792	2.18907	2.48572	2.0063	2.14516
TraesCS1A02G309600	3.77115	4.22837	4.20613	4.33624	4.60319	4.16144	3.4593	3.77757	3.35854
TraesCS1A02G309700	6.80944	7.07442	6.21259	7.25789	7.50476	7.16262	7.11599	6.3806	6.73862
TraesCS1A02G310400	1.76369	1.58601	1.68755	2.36288	2.33877	2.46759	1.72578	1.54581	1.53182
TraesCS1A02G310500	6.59129	7.15249	6.05724	6.93615	6.60924	7.48358	7.14339	6.97237	6.98154
TraesCS1A02G310600	0.921483	0.945129	0.515452	0.696258	0.498323	0.724626	0.502653	0.857336	0.666755
TraesCS1A02G310700	6.26354	5.81536	6.41015	6.46456	6.30714	6.53983	5.8517	6.32253	5.87625
TraesCS1A02G311000	7.37721	7.72805	7.46776	7.54571	7.44179	7.18181	7.61606	7.69435	7.66042
TraesCS1A02G311100	7.53756	7.1307	7.99273	7.83726	8.10563	6.97479	7.6414	8.05731	7.95131
TraesCS1A02G311200	1.36917	4.37363	1.07842	1.82208	1.38906	1.7788	0.975421	1.11323	1.36039
TraesCS1A02G311300	5.54722	5.52369	5.842	5.50419	6.06009	5.85881	5.04622	4.88599	5.24128
TraesCS1A02G311400	8.93956	9.07505	8.96898	8.83959	8.87536	9.17086	9.23703	8.99104	8.929
TraesCS1A02G311800	5.64055	5.88487	6.17782	5.78463	5.91127	5.96576	5.90678	5.90195	5.66436
TraesCS1A02G311900	4.8675	4.79312	4.83041	5.23527	5.0109	5.30173	4.52695	4.94058	4.75208
TraesCS1A02G312000	6.77309	6.04505	7.0919	6.94644	6.99728	6.79406	7.04747	7.30848	7.22322
TraesCS1A02G312300	2.79201	2.78529	2.80731	2.53709	2.27948	2.41951	2.90537	3.60028	3.01046
TraesCS1A02G312400	4.90223	5.4887	5.39335	5.77733	5.6817	5.25232	5.1332	6.03109	6.69731
TraesCS1A02G312500	3.48764	4.11787	3.73174	3.45397	3.75472	2.64454	3.71416	3.43694	3.46468
TraesCS1A02G312700	5.58821	5.81528	6.07173	5.95519	5.88329	6.07635	5.29298	6.27569	5.79778
TraesCS1A02G312800	3.17386	4.36143	2.97105	3.76966	3.51476	4.35814	2.7964	3.16459	2.92604
TraesCS1A02G313200	4.0049	4.2527	4.25599	4.01851	4.00238	3.51965	4.29134	3.59968	4.03195
TraesCS1A02G313300	13.2965	13.1201	13.812	13.8139	14.0343	13.5498	14.1524	14.3199	14.2676
TraesCS1A02G313400	4.35027	4.3263	4.57957	4.87734	4.64771	5.26429	4.54453	4.40536	4.9232
TraesCS1A02G313500	4.68474	4.84413	4.78518	4.72306	4.80983	4.5301	4.46292	3.87627	4.24857
TraesCS1A02G313700	5.14137	5.05815	4.9455	5.17621	5.10381	4.96219	5.46985	4.92596	5.04599
TraesCS1A02G313800	0.286937	0.465667	0.303211	0.394196	0.287907	0.696932	0.416434	0.649892	0.708269
TraesCS1A02G313900	4.36757	3.69636	3.6028	4.28757	3.85257	4.93524	4.68453	5.18907	5.20433
TraesCS1A02G314000	1.44653	1.50469	1.71946	1.4504	1.54588	1.58025	1.3789	2.08979	1.79216
TraesCS1A02G314100	0.0413111	-0.0642965	0.0244153	-0.158261	-0.157843	-0.155697	0.344762	0.0453429	-0.148755
TraesCS1A02G314300	6.60767	7.24582	7.45317	7.29046	6.61133	6.73059	7.10607	9.07283	8.40722
TraesCS1A02G314400	5.83548	5.67755	5.42271	5.62055	6.04845	5.5891	6.30327	5.87997	5.92128
TraesCS1A02G314500	5.9376	5.44908	6.24213	1.68214	1.69283	1.74524	2.01744	1.9929	1.8918
TraesCS1A02G314600	2.05681	1.74298	2.04522	1.97481	2.36437	1.65236	2.51357	2.57744	2.98699
TraesCS1A02G314800	0.0334781	0.380882	0.253208	-0.0710082	-0.0705746	-0.0683446	-0.0675841	0.13146	0.0961483
TraesCS1A02G314900	2.85424	2.87135	2.75219	1.8515	1.85425	2.01477	2.54352	3.35617	2.93865
TraesCS1A02G315200	3.853	3.73736	3.86473	3.90093	3.33048	3.09479	4.17395	4.0806	3.91202
TraesCS1A02G315300	7.76669	7.4838	8.29043	8.23669	8.15786	8.27048	7.72073	7.88904	7.81331
TraesCS1A02G315400	5.74642	5.56325	6.09708	6.47094	6.22985	6.14322	6.44311	6.96639	6.77838
TraesCS1A02G315500	7.7382	7.50172	8.21377	7.35683	7.76537	7.52884	7.99341	8.14189	8.06299
TraesCS1A02G315600	6.73153	6.77546	7.23053	5.87621	5.94411	5.53807	6.80654	6.87074	6.86802
TraesCS1A02G315900	6.80486	6.5577	6.44591	6.67632	6.82975	6.53094	7.02794	6.80486	6.51969
TraesCS1A02G316100	6.09859	6.136	5.94422	5.68512	5.8642	5.52154	6.11051	6.07178	6.14804
TraesCS1A02G316900	9.72374	10.0867	9.71653	8.8738	8.88705	8.64271	10.2292	10.3089	10.195
TraesCS1A02G317000	6.0845	6.2301	6.07141	6.15755	6.4229	5.84894	6.43673	6.3941	6.64224
TraesCS1A02G317100	3.54592	3.6994	3.38129	3.47838	3.71889	2.91395	3.35156	3.46043	3.24424
TraesCS1A02G317200	10.7513	10.6445	10.9902	10.8463	11.0523	10.7811	10.9178	10.6455	10.4403
TraesCS1A02G317500	6.60255	5.82361	6.86575	6.54485	6.52162	7.12611	6.42028	5.71871	6.19036
TraesCS1A02G317700	0.119261	0.117297	0.297032	0.314512	0.318978	0.122441	0.443551	0.317829	0.413131
TraesCS1A02G317800	1.89886	1.99316	1.57411	2.21992	2.17662	2.17185	1.78099	1.92275	2.07763
TraesCS1A02G319000	2.04401	2.08425	2.51902	2.43474	2.20413	2.65171	2.26541	2.27747	1.95635
TraesCS1A02G319100	5.19385	5.26166	5.16821	5.3988	5.28791	5.62901	5.11803	5.08906	5.2729
TraesCS1A02G319300	5.02902	5.37311	5.1624	5.83587	6.1541	5.42903	5.44612	5.156	5.36837
TraesCS1A02G319500	6.55632	6.44113	6.04451	7.21872	7.21191	8.28319	6.27645	6.49421	6.00221
TraesCS1A02G319600	7.16055	6.66514	7.34691	6.89987	6.85184	7.65615	7.51163	7.56191	7.45522
TraesCS1A02G320300	4.49014	4.02196	4.38072	4.45436	4.23949	4.18681	4.08912	4.48418	4.70682
TraesCS1A02G320500	9.61059	9.48368	9.68449	9.90978	10.0455	10.455	9.75296	9.96861	9.98511
TraesCS1A02G320900	4.30053	4.12194	3.31201	4.52741	4.57233	4.72394	4.5817	4.08525	4.27678
TraesCS1A02G321000	4.13949	4.46227	3.47412	3.16133	3.4815	3.9599	3.46497	3.80428	3.71802
TraesCS1A02G321100	6.47535	6.1085	5.89292	7.10109	7.12854	6.5494	5.95338	4.86733	5.17294
TraesCS1A02G321700	6.0539	6.12127	6.98426	6.07126	6.0006	5.89412	5.71741	7.06316	6.35901
[truncated: 40,475 more rows]

## Sheet: Table S3
Supplementary Table S3: Distribution of wheat genes into the eight clusters.
Gene ID (IWGSC)	Cluster number
TraesCS7B02G493700	2
TraesCS3A02G085200	2
TraesCS1B02G217700	6
TraesCS5B02G172200	6
TraesCS6B02G429400	2
TraesCS1B02G170200	4
TraesCS3A02G146800	3
TraesCS3B02G543600	5
TraesCS3B02G603400	2
TraesCS2A02G564300	8
TraesCS1B02G450000	1
TraesCS1B02G339000	3
TraesCS4B02G084700	5
TraesCS4B02G376400	3
TraesCS5B02G212900	2
TraesCS2B02G396300	3
TraesCS1A02G442700	2
TraesCS7B02G427400	8
TraesCS4A02G051100	5
TraesCS1B02G449900	5
TraesCS1B02G234300	2
TraesCS5B02G084000	1
TraesCS7A02G435900	5
TraesCS2B02G396700	4
TraesCS5A02G339800	6
TraesCS7A02G012000	3
TraesCS1B02G034900	6
TraesCS1B02G249400	1
TraesCS7B02G441600	5
TraesCS1A02G221000	5
TraesCS3A02G016800	8
TraesCS7B02G331600	5
TraesCS3B02G603600	2
TraesCS4A02G149300	5
TraesCS1A02G195000	8
TraesCS2A02G042500	8
TraesCS4A02G447500	8
TraesCS4B02G223900	5
TraesCS1B02G388300	2
TraesCS5B02G350400	3
TraesCS2A02G366000	2
TraesCS7B02G459600	5
TraesCS3B02G401800	3
TraesCS1B02G367800	3
TraesCS3A02G510200	3
TraesCS7B02G278500	5
TraesCS3B02G332800	6
TraesCS1A02G335200	2
TraesCS3B02G299600	5
TraesCS3B02G381800	2
TraesCS5B02G213200	2
TraesCS3A02G444100	5
TraesCS6A02G383100	6
TraesCS5B02G147800	2
TraesCS1A02G249700	3
TraesCS4A02G103900	2
TraesCS5B02G213000	2
TraesCS6B02G389700	8
TraesCS3A02G512700	5
TraesCS3A02G017900	2
TraesCS4A02G305900	6
TraesCS2B02G093100	2
TraesCS7A02G415600	5
TraesCS6B02G428300	2
TraesCS1A02G152600	3
TraesCS1B02G153700	1
TraesCS1B02G080400	3
TraesCS2A02G026600	2
TraesCS5B02G128900	6
TraesCS1A02G440300	8
TraesCS6B02G163100	2
TraesCS1B02G001700	3
TraesCS2B02G617000	8
TraesCS3B02G066100	6
TraesCS7B02G097800	2
TraesCS3B02G448300	6
TraesCS1B02G451700	8
TraesCS7A02G558300	5
TraesCS3B02G602700	2
TraesCS5B02G417700	5
TraesCS7A02G062600	6
TraesCS6A02G167000	3
TraesCS3A02G444000	3
TraesCS4A02G000500	5
TraesCS5B02G080800	6
TraesCS2A02G578900	2
TraesCS3A02G262500	6
TraesCS7A02G016400	2
TraesCS5A02G100100	3
TraesCS2A02G417000	1
TraesCS3B02G081700	8
TraesCS7A02G438900	6
TraesCS6A02G045300	3
TraesCS7A02G442500	3
TraesCS4B02G162800	2
TraesCS7A02G109300	3
TraesCS3B02G056100	8
TraesCS5B02G299700	6
TraesCS7A02G062800	5
TraesCS7A02G092400	8
TraesCS7A02G090100	2
TraesCS7B02G440100	2
TraesCS2A02G004200	8
TraesCS7A02G360800	5
TraesCS2A02G582400	6
TraesCS5B02G513700	8
TraesCS6B02G226800	1
TraesCS6B02G171400	1
TraesCS7A02G021700	2
TraesCS5B02G340000	2
TraesCS7B02G329800	3
TraesCS2A02G263700	6
TraesCS3B02G085900	8
TraesCS4B02G150600	6
TraesCS7B02G063100	5
TraesCS4B02G278200	6
TraesCS7B02G229200	4
TraesCS7B02G392400	6
TraesCS2B02G111300	5
TraesCS1B02G474100	2
TraesCS4B02G041500	3
TraesCS2A02G536200	5
TraesCS1B02G233700	2
TraesCS5B02G252400	2
TraesCS2B02G045800	2
TraesCS6B02G409900	2
TraesCS5A02G447900	3
TraesCS5B02G213300	6
TraesCS2A02G559800	3
TraesCS1B02G394000	1
TraesCS1A02G114300	2
TraesCS3A02G077300	8
TraesCS7B02G243800	5
TraesCS6A02G037600	8
TraesCS2B02G548400	8
TraesCS6A02G047600	5
TraesCS3B02G152200	3
TraesCS3B02G235200	8
TraesCS5B02G351900	2
TraesCS6B02G205100	8
TraesCS5B02G232100	1
TraesCS3A02G009200	2
TraesCS5A02G509000	6
TraesCS1B02G393900	6
TraesCS7B02G213400	8
TraesCS5A02G181600	1
TraesCS3B02G256300	5
TraesCS5B02G454800	2
TraesCS5B02G213100	2
TraesCS2B02G266000	2
TraesCS3B02G197700	2
TraesCS1A02G351200	2
TraesCS5B02G362600	5
TraesCS5B02G023900	6
TraesCS4B02G169600	8
TraesCS6B02G253700	6
TraesCS7A02G148700	2
TraesCS1B02G083000	8
TraesCS6B02G111100	3
TraesCS2A02G565800	8
TraesCS2A02G046700	8
TraesCS5A02G524200	3
TraesCS7B02G175100	2
TraesCS5B02G015700	5
TraesCS7B02G427300	8
TraesCS6B02G100000	5
TraesCS7A02G007400	8
TraesCS4B02G334500	1
TraesCS6B02G130900	5
TraesCS2A02G527800	6
TraesCS3B02G565900	6
TraesCS5B02G146500	5
TraesCS2B02G623700	8
TraesCS4A02G282900	3
TraesCS2B02G599900	5
TraesCS6B02G398100	2
TraesCS5B02G083300	3
TraesCS2A02G459700	6
TraesCS3B02G253800	6
TraesCS4B02G103800	2
TraesCS5B02G417500	3
TraesCS1B02G403700	5
TraesCS4B02G124400	2
TraesCS3B02G603100	5
TraesCS2A02G026700	2
TraesCS7A02G232100	6
TraesCS4A02G199500	2
TraesCS7A02G016500	2
TraesCS7B02G485300	4
TraesCS2B02G586700	5
TraesCS1A02G152800	3
TraesCS3B02G012100	8
TraesCS4A02G349800	2
TraesCS2A02G580900	2
TraesCS3A02G202100	2
TraesCS7A02G010900	2
TraesCS1A02G259100	2
TraesCS3A02G332000	1
TraesCS3A02G512600	6
TraesCS7A02G306600	3
TraesCS2B02G036800	3
TraesCS6A02G202900	6
TraesCS2B02G027000	3
TraesCS2A02G003900	8
TraesCS3A02G017100	2
TraesCS7B02G123900	2
TraesCS7B02G445500	3
TraesCS7B02G158700	3
TraesCS5A02G408600	5
TraesCS2B02G036700	2
TraesCS5B02G051300	1
TraesCS2A02G046200	5
TraesCS3B02G167900	6
TraesCS4B02G109700	6
TraesCS2B02G334900	1
TraesCS3B02G603700	2
TraesCS5A02G184500	4
TraesCS3B02G220000	8
TraesCS6A02G384100	6
TraesCS1A02G444300	5
TraesCS6B02G120500	1
TraesCS4A02G472000	6
TraesCS6B02G450200	4
TraesCS6A02G071400	3
TraesCS3B02G606800	2
TraesCS1B02G451600	2
TraesCS7A02G017100	2
TraesCS3A02G459200	5
TraesCS2B02G239000	6
TraesCS5B02G016100	3
TraesCS4A02G262400	8
TraesCS7A02G505800	2
TraesCS5B02G129700	3
TraesCS1B02G117200	2
TraesCS3B02G081500	3
TraesCS2A02G136500	3
TraesCS1A02G314500	8
TraesCS5A02G532400	1
TraesCS7B02G145100	3
TraesCS6A02G395700	2
TraesCS6B02G242500	2
TraesCS6A02G036200	8
TraesCS2B02G168300	4
TraesCS3B02G319900	6
TraesCS3A02G218000	3
TraesCS3A02G451200	1
TraesCS4A02G445800	8
TraesCS6B02G242300	8
TraesCS7A02G476200	2
TraesCS4A02G497800	2
TraesCS1A02G328500	6
TraesCS7A02G234200	2
TraesCS5B02G083500	2
TraesCS7A02G021400	2
TraesCS1A02G335300	8
TraesCS2B02G240300	8
TraesCS5B02G413300	4
TraesCS2A02G004600	5
TraesCS1A02G009400	8
TraesCS4A02G330200	2
TraesCS7B02G232500	1
TraesCS1B02G128300	6
TraesCS5B02G005400	6
TraesCS6A02G179100	8
TraesCS1B02G456700	3
TraesCS2B02G051500	2
TraesCS3A02G396900	3
TraesCS5B02G496100	2
TraesCS3B02G575600	2
TraesCS2A02G222600	3
TraesCS6A02G174200	2
TraesCS4B02G024800	6
TraesCS2A02G028500	5
TraesCS7A02G476300	2
TraesCS7A02G041600	3
TraesCS2B02G156500	1
TraesCS1B02G012000	2
TraesCS7B02G088800	1
TraesCS5B02G473000	8
TraesCS1B02G438800	8
TraesCS5A02G481400	3
TraesCS4A02G426300	6
TraesCS6B02G233500	6
TraesCS3B02G021400	2
TraesCS7B02G462700	2
TraesCS2A02G073700	8
TraesCS5A02G243000	6
TraesCS3B02G600600	6
TraesCS7B02G069100	2
TraesCS1A02G203800	1
TraesCS4A02G377600	2
TraesCS7B02G483900	2
TraesCS4A02G377500	2
TraesCS1B02G415600	2
TraesCS4B02G355900	2
TraesCS5A02G206900	1
TraesCS3A02G150500	5
TraesCS2A02G540100	3
TraesCS5B02G056700	2
TraesCS1A02G066400	4
TraesCS7B02G441100	4
TraesCS1A02G136100	2
TraesCS3A02G142600	5
TraesCS2A02G291100	3
TraesCS3A02G521400	3
TraesCS5A02G129200	1
TraesCS3B02G099300	5
TraesCS3B02G320200	3
TraesCS2A02G026500	2
TraesCS7B02G331200	6
TraesCS1B02G434200	2
TraesCS5A02G491000	6
TraesCS7B02G430800	1
TraesCS5A02G207400	5
TraesCS1B02G166400	8
TraesCS7B02G083200	8
TraesCS3B02G054200	2
TraesCS3B02G531700	2
TraesCS1B02G289200	6
TraesCS6B02G013400	2
TraesCS7A02G007600	8
TraesCS4A02G140700	2
TraesCS1B02G388400	8
TraesCS5A02G064600	6
TraesCS5B02G259800	3
TraesCS2B02G473600	3
TraesCS6A02G193200	1
TraesCS7B02G328500	3
TraesCS2B02G571300	8
TraesCS6B02G099900	3
TraesCS6B02G095200	5
TraesCS3B02G104500	6
TraesCS3B02G302100	3
TraesCS3A02G080800	6
TraesCS6A02G218400	6
TraesCS3A02G394700	4
TraesCS7A02G175400	5
TraesCS2A02G522600	2
TraesCS4A02G459400	2
TraesCS7A02G521600	2
TraesCS7A02G550400	2
TraesCS2B02G145100	1
TraesCS6B02G458500	6
TraesCS1B02G182000	6
TraesCS5B02G452300	6
TraesCS3B02G315000	1
TraesCS1B02G377300	2
TraesCS3B02G238400	6
TraesCS2A02G235500	1
TraesCS1B02G388500	2
TraesCS2B02G047300	3
TraesCS5B02G504200	1
TraesCS3B02G601600	3
TraesCS5B02G057200	2
TraesCS5A02G261200	2
TraesCS4A02G445600	4
TraesCS3B02G452500	8
TraesCS7B02G446000	2
TraesCS7A02G550700	2
TraesCS7A02G096600	3
TraesCS1B02G020600	2
TraesCS4B02G276400	2
TraesCS2B02G608800	6
TraesCS2B02G624800	8
TraesCS6B02G034200	2
TraesCS3B02G493800	6
TraesCS2B02G450800	3
TraesCS4A02G253900	6
TraesCS7A02G011900	2
TraesCS6B02G241800	2
TraesCS1B02G163400	5
TraesCS4A02G458300	8
TraesCS6B02G115100	3
TraesCS5B02G458300	6
TraesCS3B02G595900	6
TraesCS7B02G195400	8
TraesCS6B02G241500	2
TraesCS7A02G249500	8
TraesCS6B02G243700	3
TraesCS6B02G113200	3
TraesCS7B02G237100	4
TraesCS5A02G344100	6
TraesCS5B02G239600	3
TraesCS7B02G342900	2
TraesCS7B02G274600	2
TraesCS3B02G357800	2
TraesCS7A02G550500	2
TraesCS1A02G385900	2
TraesCS7A02G091100	1
TraesCS3A02G396800	3
TraesCS1A02G050100	3
TraesCS3A02G481600	2
TraesCS4A02G344900	8
TraesCS1B02G078800	5
TraesCS3A02G324800	5
TraesCS6B02G451900	2
TraesCS7B02G218500	6
TraesCS3B02G320000	6
TraesCS2A02G226400	2
TraesCS5B02G524200	8
TraesCS6A02G002900	6
TraesCS6A02G326300	1
TraesCS1B02G022400	2
TraesCS1B02G049900	5
TraesCS2A02G368200	1
TraesCS1B02G059000	4
TraesCS3B02G153200	3
TraesCS2B02G005300	5
TraesCS6B02G463600	8
TraesCS5A02G547500	2
TraesCS5A02G079100	6
TraesCS3B02G603500	2
TraesCS1B02G455800	6
TraesCS2A02G042600	8
TraesCS6A02G230900	5
TraesCS4B02G112000	4
TraesCS7B02G437300	2
TraesCS1B02G417600	8
TraesCS2A02G031600	5
TraesCS4B02G345200	3
TraesCS4A02G480900	5
TraesCS2A02G562200	2
TraesCS1B02G020900	2
TraesCS3B02G253400	2
TraesCS3B02G601100	4
TraesCS5A02G398000	1
TraesCS7B02G183900	2
TraesCS2B02G328000	6
TraesCS2A02G023400	5
TraesCS1B02G459100	3
TraesCS5B02G121500	2
TraesCS2A02G042200	8
TraesCS6B02G176600	4
TraesCS2B02G121700	6
TraesCS2A02G022800	5
TraesCS7B02G131400	2
TraesCS3B02G319800	6
TraesCS5B02G212700	1
TraesCS3B02G257500	8
TraesCS2B02G008700	2
TraesCS7B02G221900	2
TraesCS3A02G175400	3
TraesCS5B02G408400	3
TraesCS1B02G021300	6
TraesCS3B02G101700	2
TraesCS1B02G129500	5
TraesCS4B02G145100	6
TraesCS6A02G008400	8
TraesCS3A02G279100	2
TraesCS7B02G406200	8
TraesCS6B02G002300	2
TraesCS4B02G124300	2
TraesCS2A02G579900	2
TraesCS4B02G384000	8
TraesCS7B02G054800	8
TraesCS5A02G533500	6
TraesCS5B02G059500	2
TraesCS2B02G421000	5
TraesCS1B02G461300	6
TraesCS6B02G145100	6
TraesCS5A02G367700	2
TraesCS3A02G189200	6
TraesCS4A02G490700	2
TraesCS1B02G303300	6
TraesCS3A02G025400	2
TraesCS7A02G090000	1
TraesCS5A02G004300	2
TraesCS7B02G032300	6
TraesCS1A02G008600	8
TraesCS2B02G255500	1
TraesCS6A02G150000	5
TraesCS3A02G493500	2
TraesCS2A02G553700	8
TraesCS1B02G170100	4
TraesCS4B02G232000	1
TraesCS3A02G024900	3
TraesCS1B02G327600	2
TraesCS1B02G002900	6
TraesCS5A02G513600	5
TraesCS4A02G127000	3
TraesCS3B02G426200	2
TraesCS3B02G089000	2
TraesCS2A02G295500	5
TraesCS7B02G462900	6
TraesCS6B02G152700	6
TraesCS7A02G016900	2
TraesCS6A02G039700	1
TraesCS4B02G194200	2
TraesCS2B02G600300	2
TraesCS1B02G020700	2
TraesCS3B02G526600	8
TraesCS3A02G233900	1
TraesCS2B02G045600	2
TraesCS7A02G082500	2
TraesCS6B02G252800	2
TraesCS2B02G537500	5
TraesCS4B02G059300	4
TraesCS2B02G369400	3
TraesCS7A02G232500	1
TraesCS5B02G144500	6
TraesCS4A02G455900	5
TraesCS7B02G393300	2
TraesCS5B02G035500	5
TraesCS1A02G025500	5
TraesCS5A02G116200	1
TraesCS2A02G042400	6
TraesCS5A02G200700	5
TraesCS7A02G153300	1
TraesCS3A02G454100	1
TraesCS1A02G271400	6
TraesCS1B02G264800	8
TraesCS7A02G355200	2
TraesCS1B02G474000	2
TraesCS2B02G562300	3
TraesCS1A02G026800	1
TraesCS6B02G364700	3
TraesCS6B02G396900	2
TraesCS5B02G150300	3
TraesCS1B02G044300	6
TraesCS3B02G069200	5
TraesCS5A02G509600	6
TraesCS3B02G289300	1
TraesCS1B02G052700	8
TraesCS7A02G042100	6
TraesCS1B02G480900	2
TraesCS3B02G005100	2
TraesCS5B02G344200	2
TraesCS6A02G407600	8
TraesCS2A02G262700	5
TraesCS6B02G355900	2
TraesCS1B02G113800	2
TraesCS1B02G303700	1
TraesCS3B02G352700	1
TraesCS5B02G510500	5
TraesCS7B02G160800	1
TraesCS3B02G160900	8
TraesCS1A02G058600	8
TraesCS7B02G445600	4
TraesCS6A02G037000	8
TraesCS6B02G185000	8
TraesCS2A02G568400	8
TraesCS1B02G309700	6
TraesCS5B02G402500	6
TraesCS1B02G315700	8
TraesCS5B02G026000	2
TraesCS6A02G098600	3
TraesCS2B02G491700	4
TraesCS1B02G337600	2
TraesCS6B02G226700	4
TraesCS7A02G005200	8
TraesCS2A02G585500	2
TraesCS7B02G021400	2
TraesCS7A02G452100	3
TraesCS7B02G345700	4
TraesCS1A02G185500	6
TraesCS1A02G419700	8
TraesCS7B02G255200	2
TraesCS2B02G575800	2
TraesCS4A02G334400	4
TraesCS3B02G011900	6
TraesCS7B02G430000	6
TraesCS2B02G496600	2
TraesCS2B02G055300	1
TraesCS2B02G427900	8
TraesCS7B02G375400	5
TraesCS1B02G450100	3
TraesCS7B02G502000	3
TraesCS4A02G358900	1
TraesCS2B02G036600	4
TraesCS5B02G276700	6
TraesCS4B02G101500	1
TraesCS2B02G219500	8
TraesCS5A02G120100	8
TraesCS3B02G575100	1
TraesCS7A02G045600	8
TraesCS2A02G491400	3
TraesCS2A02G513600	6
TraesCS2A02G229100	1
TraesCS2A02G522500	2
TraesCS7A02G490147	8
TraesCS3B02G287000	5
TraesCS6B02G064300	3
TraesCS7B02G018300	5
TraesCS4B02G131700	6
TraesCS1B02G410400	8
TraesCS6A02G047800	6
TraesCS4B02G085000	1
TraesCS4A02G262600	4
TraesCS6B02G047800	5
TraesCS5B02G018000	2
TraesCS3B02G089200	2
TraesCS1B02G194800	6
TraesCS1A02G213800	1
TraesCS7B02G114900	6
TraesCS1B02G101000	2
TraesCS1A02G362800	6
TraesCS2A02G069100	6
TraesCS2A02G043300	8
TraesCS6B02G187700	2
TraesCS7A02G021800	2
TraesCS4B02G157000	6
TraesCS7B02G251300	8
TraesCS4A02G436600	8
TraesCS7A02G018400	6
TraesCS6A02G346200	5
TraesCS3A02G392800	2
TraesCS7B02G425100	2
TraesCS3B02G030600	5
TraesCS2A02G046400	2
TraesCS6A02G419100	2
TraesCS1A02G409200	8
TraesCS2B02G114900	5
TraesCS6A02G328100	2
TraesCS6B02G091500	3
TraesCS6B02G460100	3
TraesCS6A02G193400	6
TraesCS7B02G461600	2
TraesCS4A02G356200	3
TraesCS1B02G389200	8
TraesCS6B02G041100	3
TraesCS5B02G344100	2
TraesCS7A02G427300	5
TraesCS6A02G211400	2
TraesCS1A02G432900	6
TraesCS6B02G383100	5
TraesCS6B02G148400	3
TraesCS6A02G005400	1
TraesCS3B02G011300	6
TraesCS4A02G471300	6
TraesCS7B02G396600	2
TraesCS3B02G190800	6
TraesCS4B02G010000	2
TraesCS1B02G260800	2
TraesCS3A02G414900	2
TraesCS1B02G173500	3
TraesCS5A02G469900	2
TraesCS4B02G250100	2
TraesCS6A02G395500	8
TraesCS7A02G513200	2
TraesCS2B02G034600	3
TraesCS3B02G369300	6
TraesCS1A02G026200	3
TraesCS2A02G270100	5
TraesCS3B02G552100	2
TraesCS1A02G406700	8
TraesCS5B02G070000	5
TraesCS3A02G538100	3
TraesCS3B02G082100	8
TraesCS4A02G368500	1
TraesCS5A02G303300	1
TraesCS4A02G481300	8
TraesCS5B02G036600	4
TraesCS7A02G442900	2
TraesCS3B02G318000	6
TraesCS7B02G459800	8
TraesCS4A02G171200	6
TraesCS1B02G171800	3
TraesCS7B02G115000	2
TraesCS5A02G475200	6
TraesCS6B02G002800	3
TraesCS7B02G262800	2
TraesCS1B02G005100	8
TraesCS2B02G478100	4
TraesCS3B02G253500	2
TraesCS1A02G140700	5
TraesCS5B02G064200	8
TraesCS7A02G056900	6
TraesCS3B02G080300	5
TraesCS2B02G259000	2
TraesCS2B02G626000	3
TraesCS2B02G543400	2
TraesCS5A02G212100	5
TraesCS1B02G052500	2
TraesCS6A02G158200	5
TraesCS7B02G169100	5
TraesCS6B02G186900	2
TraesCS6B02G204800	1
TraesCS1B02G389000	2
TraesCS4B02G183300	8
TraesCS7B02G437400	2
TraesCS6A02G369300	2
TraesCS1B02G035600	8
TraesCS6A02G247400	1
TraesCS4B02G334400	6
TraesCS1B02G472400	1
TraesCS2A02G037900	2
TraesCS3A02G518200	2
TraesCS2A02G047500	2
TraesCS2A02G067300	4
TraesCS1A02G270900	3
TraesCS6A02G041900	3
TraesCS6A02G204000	2
TraesCS4A02G317600	2
TraesCS6A02G037300	8
TraesCS5B02G454100	2
TraesCS7A02G046900	1
TraesCS2B02G262100	2
TraesCS3A02G325200	6
TraesCS1B02G048100	2
TraesCS3B02G056600	2
TraesCS4A02G306100	5
TraesCS1B02G076500	2
TraesCS3B02G002500	5
TraesCS2B02G345400	3
TraesCS6A02G058500	2
TraesCS1B02G060500	1
TraesCS3A02G175300	6
TraesCS3A02G292200	5
TraesCS7A02G462400	6
TraesCS5B02G519900	6
TraesCS2B02G538500	2
TraesCS5A02G202700	3
TraesCS7B02G185600	6
TraesCS2B02G396500	6
TraesCS3A02G512000	6
TraesCS2B02G419700	2
TraesCS5B02G239700	2
TraesCS1B02G465900	2
TraesCS1A02G216700	6
TraesCS2B02G174200	5
TraesCS3A02G521600	2
TraesCS1B02G133100	5
TraesCS3B02G350100	8
TraesCS3B02G348700	6
TraesCS2B02G587500	6
TraesCS7B02G441500	2
TraesCS3A02G407700	5
TraesCS6A02G406100	8
TraesCS3B02G548700	2
TraesCS4A02G463200	8
TraesCS4A02G458200	8
TraesCS2A02G273800	8
TraesCS5B02G508600	5
TraesCS7B02G055100	2
TraesCS5A02G151200	2
TraesCS3B02G573400	6
TraesCS3A02G440300	1
TraesCS7A02G184800	2
TraesCS1B02G274400	2
TraesCS2B02G626700	5
TraesCS3B02G184700	6
TraesCS3B02G137200	2
TraesCS5B02G146600	6
TraesCS7A02G015300	2
TraesCS5A02G193900	5
TraesCS2A02G319300	2
TraesCS6A02G040400	8
TraesCS2B02G030300	5
TraesCS7B02G013200	4
TraesCS1B02G467400	2
TraesCS5B02G344600	2
TraesCS6A02G000500	2
TraesCS4B02G043600	3
TraesCS2B02G358900	1
TraesCS5A02G087200	3
TraesCS2A02G563400	2
TraesCS5B02G068100	3
TraesCS2B02G581900	3
TraesCS2B02G499600	3
TraesCS2A02G028600	8
TraesCS3B02G153500	2
TraesCS6B02G396700	2
TraesCS2A02G002700	8
TraesCS2B02G584100	2
TraesCS2B02G160400	5
TraesCS2A02G443000	2
TraesCS5A02G386600	3
TraesCS3A02G009300	2
TraesCS2A02G017600	8
TraesCS7A02G441300	2
TraesCS6B02G386500	4
TraesCS4A02G462400	8
TraesCS6B02G370600	5
TraesCS6B02G154700	5
TraesCS3B02G319700	6
TraesCS7A02G425700	6
TraesCS5B02G007800	3
TraesCS5A02G404800	6
TraesCS6B02G189800	2
TraesCS3A02G103600	3
TraesCS3A02G311900	3
TraesCS5B02G224800	5
TraesCS5B02G119300	2
TraesCS3A02G195800	8
TraesCS6B02G406500	8
TraesCS5A02G506900	3
TraesCS1A02G090600	3
TraesCS3B02G082300	6
TraesCS7B02G008300	3
TraesCS2A02G236700	1
TraesCS7A02G024500	5
TraesCS7A02G034400	6
TraesCS3B02G011800	1
TraesCS2A02G558300	1
TraesCS5B02G000700	1
TraesCS6B02G109300	3
TraesCS5B02G260600	2
TraesCS5A02G020700	6
TraesCS1B02G472300	1
TraesCS3A02G521900	8
TraesCS6A02G188000	8
TraesCS3B02G225800	2
TraesCS7A02G047500	2
TraesCS4A02G025900	6
TraesCS4A02G481800	5
TraesCS4A02G389900	3
TraesCS2B02G103600	6
TraesCS3A02G516200	5
TraesCS2A02G541100	8
TraesCS3A02G437600	1
TraesCS3A02G009000	2
TraesCS4B02G003600	4
TraesCS2A02G576900	2
TraesCS7B02G311500	2
TraesCS2A02G539400	3
TraesCS7A02G365400	2
TraesCS5A02G004200	2
TraesCS5B02G417000	2
TraesCS6A02G401300	1
TraesCS6A02G328200	2
TraesCS4A02G261800	2
TraesCS1B02G322200	1
TraesCS3B02G155900	2
TraesCS5A02G238700	2
TraesCS5A02G410500	2
TraesCS2B02G259800	2
TraesCS7A02G358800	1
TraesCS3B02G182400	6
TraesCS7A02G379600	2
TraesCS6B02G243000	2
TraesCS2B02G218700	3
TraesCS7A02G438700	2
TraesCS1B02G019100	5
TraesCS2B02G562600	1
TraesCS4B02G245100	2
TraesCS3B02G366600	1
TraesCS2B02G627900	3
TraesCS5A02G016600	2
TraesCS2A02G505000	8
TraesCS2B02G506400	1
TraesCS2B02G123700	3
TraesCS2B02G156300	1
TraesCS5A02G296000	6
TraesCS2B02G178000	5
TraesCS6B02G078400	6
TraesCS2A02G124400	3
TraesCS2A02G425300	6
TraesCS7A02G067600	1
TraesCS6B02G444300	8
TraesCS3B02G006800	2
TraesCS3A02G029800	1
TraesCS4A02G000800	8
TraesCS7A02G044700	8
TraesCS5B02G212800	2
TraesCS7B02G161100	3
TraesCS7B02G441700	3
TraesCS6A02G067800	5
TraesCS3B02G591800	6
TraesCS5A02G150600	1
TraesCS5B02G056800	2
TraesCS6B02G337800	2
TraesCS6A02G190600	1
TraesCS1A02G422900	5
TraesCS2A02G004300	8
TraesCS2B02G598100	1
TraesCS4B02G299800	4
TraesCS2A02G555800	2
TraesCS7A02G085900	3
TraesCS2B02G082300	1
TraesCS3B02G464600	4
TraesCS3A02G499800	2
TraesCS4B02G137100	5
TraesCS7A02G489200	6
TraesCS1A02G134100	6
TraesCS6B02G365200	3
TraesCS5B02G123100	3
TraesCS1A02G150800	5
TraesCS2A02G031000	5
TraesCS5A02G354400	6
TraesCS6B02G386600	5
TraesCS5B02G503200	4
TraesCS3B02G402000	3
TraesCS7B02G255100	2
TraesCS2A02G496200	5
TraesCS7B02G331700	6
TraesCS3B02G338700	2
TraesCS5B02G024700	6
TraesCS5B02G005100	5
TraesCS2A02G547300	2
TraesCS5A02G361400	1
TraesCS2B02G073300	1
TraesCS7A02G090200	6
TraesCS6A02G389100	3
TraesCS4B02G195900	3
TraesCS1B02G396000	3
TraesCS2B02G057800	1
TraesCS6B02G423000	5
TraesCS1A02G123100	2
TraesCS4B02G382700	6
TraesCS3B02G059000	2
TraesCS2A02G484500	1
TraesCS1B02G345800	3
TraesCS2B02G396400	6
TraesCS5B02G344300	2
TraesCS2B02G379900	5
TraesCS2A02G054200	2
TraesCS5A02G070600	6
TraesCS5A02G433300	2
TraesCS6A02G389300	4
TraesCS1A02G383800	5
TraesCS7B02G223300	5
TraesCS3B02G282500	2
TraesCS3B02G511400	8
TraesCS1B02G160100	2
TraesCS6B02G423500	5
TraesCS6B02G241300	2
TraesCS2B02G326500	5
TraesCS4B02G009900	3
TraesCS5B02G351200	5
TraesCS6A02G347700	6
TraesCS1A02G031800	1
TraesCS4A02G494400	5
TraesCS3B02G389500	5
TraesCS7B02G329900	8
TraesCS7A02G504400	2
TraesCS2A02G543800	2
TraesCS6A02G059000	1
TraesCS6B02G235700	6
TraesCS5B02G383100	5
TraesCS6B02G114700	4
TraesCS7A02G512300	3
TraesCS4A02G304700	8
TraesCS7B02G185200	2
TraesCS2B02G388200	6
TraesCS3A02G510000	8
TraesCS1A02G030400	3
TraesCS2B02G260500	5
TraesCS4A02G313700	5
TraesCS7A02G054500	3
TraesCS1A02G155000	8
TraesCS2B02G137600	2
TraesCS7A02G146700	6
TraesCS3B02G006700	1
TraesCS6A02G361600	3
TraesCS2A02G511400	5
TraesCS3B02G589700	6
TraesCS4B02G269200	3
TraesCS2B02G627200	6
TraesCS5B02G266200	5
TraesCS1B02G019200	5
TraesCS6A02G000300	4
TraesCS5B02G318200	6
TraesCS3B02G498300	5
TraesCS3B02G552000	5
TraesCS2A02G091400	1
TraesCS1B02G134400	6
TraesCS5B02G147700	6
TraesCS4A02G341100	6
TraesCS4B02G002900	5
TraesCS3B02G563200	4
TraesCS2A02G109400	1
TraesCS6A02G098500	4
TraesCS3B02G576200	1
TraesCS1B02G160300	2
TraesCS5B02G114100	5
TraesCS3A02G045800	8
TraesCS7B02G060300	2
TraesCS3B02G039600	4
TraesCS4A02G002600	6
TraesCS3A02G192000	4
TraesCS2B02G366200	6
TraesCS1B02G217200	2
TraesCS2A02G365400	2
TraesCS3B02G498900	5
TraesCS7A02G433300	8
TraesCS2B02G536700	5
TraesCS1B02G344100	3
TraesCS3B02G434700	6
TraesCS3A02G039800	6
TraesCS7B02G065900	2
TraesCS2B02G467500	5
TraesCS3B02G342900	5
TraesCS7B02G022000	5
TraesCS3A02G205400	2
TraesCS3A02G220800	3
TraesCS1B02G082900	6
TraesCS4A02G463300	2
TraesCS4B02G005900	5
TraesCS2A02G549600	1
TraesCS4B02G149200	8
TraesCS2B02G108100	6
TraesCS2A02G002900	1
TraesCS7A02G561400	4
TraesCS1B02G003400	6
TraesCS4A02G493800	8
TraesCS3B02G502000	8
TraesCS6B02G011300	5
TraesCS7B02G041900	5
TraesCS1A02G237000	8
TraesCS6A02G376200	3
TraesCS3B02G063700	8
TraesCS2B02G582000	3
TraesCS2B02G046800	6
TraesCS1B02G047000	6
TraesCS2B02G488000	2
TraesCS7A02G326100	5
TraesCS7B02G323100	5
TraesCS6A02G411900	5
TraesCS1B02G007100	8
TraesCS6B02G307400	6
TraesCS2A02G562000	8
TraesCS3B02G523600	1
TraesCS2B02G240100	5
TraesCS7B02G133500	2
TraesCS2A02G248000	6
TraesCS1B02G043200	2
TraesCS2B02G563700	6
TraesCS6B02G188300	5
TraesCS2A02G035000	6
TraesCS3B02G021000	3
TraesCS1A02G055400	3
TraesCS4B02G124100	6
TraesCS5A02G517000	4
TraesCS2B02G137500	8
TraesCS1A02G157900	3
TraesCS3A02G008100	2
TraesCS6A02G027900	4
TraesCS6B02G017900	2
TraesCS7A02G015200	8
TraesCS3B02G496600	5
TraesCS2A02G401000	5
TraesCS4A02G037700	2
TraesCS3A02G358800	3
TraesCS6B02G021700	5
TraesCS1B02G439200	8
TraesCS3B02G006100	6
TraesCS6B02G430400	8
TraesCS4B02G062400	3
TraesCS1B02G076900	6
TraesCS4A02G496100	3
TraesCS5A02G422000	1
TraesCS2A02G435000	5
TraesCS1B02G122800	3
TraesCS1A02G422600	5
TraesCS6A02G402600	7
TraesCS5A02G018000	4
TraesCS5A02G168600	3
TraesCS5B02G183700	5
TraesCS5B02G159200	2
TraesCS1B02G211600	2
TraesCS3B02G126900	8
TraesCS7A02G012400	2
TraesCS3A02G424800	5
TraesCS5A02G107700	6
TraesCS6B02G034700	2
TraesCS2A02G546200	1
TraesCS5B02G425600	6
TraesCS6B02G410600	5
TraesCS1B02G004100	2
TraesCS3A02G493700	2
TraesCS2A02G441800	6
TraesCS2A02G548000	3
TraesCS6A02G067900	2
TraesCS1B02G007300	2
TraesCS7A02G160900	3
TraesCS4B02G339400	3
TraesCS2A02G033500	6
TraesCS3B02G369600	3
TraesCS5B02G540300	6
TraesCS7A02G544000	8
TraesCS3A02G026300	6
TraesCS5A02G061600	2
TraesCS1A02G316900	4
TraesCS2B02G459100	4
TraesCS5A02G321300	4
TraesCS7B02G463000	8
TraesCS2A02G188700	3
TraesCS5A02G448500	1
TraesCS2B02G621100	8
TraesCS6A02G059600	3
TraesCS6B02G193400	4
TraesCS6A02G052500	8
TraesCS3A02G042600	6
TraesCS5B02G262800	2
TraesCS7A02G303600	6
TraesCS2A02G052500	3
TraesCS1B02G104800	2
TraesCS4A02G010300	5
TraesCS6B02G243500	3
TraesCS5B02G420100	2
TraesCS4A02G160900	6
TraesCS5A02G296500	2
TraesCS1B02G411700	3
TraesCS7B02G437800	8
TraesCS7B02G394600	2
TraesCS4A02G046800	4
TraesCS7B02G245300	4
TraesCS3A02G370000	3
TraesCS5B02G064000	5
TraesCS3B02G443900	6
TraesCS2A02G237500	2
TraesCS1B02G476700	6
TraesCS2B02G608500	6
TraesCS6B02G402600	2
TraesCS5B02G128800	7
TraesCS5A02G251390	3
TraesCS5B02G530800	3
TraesCS2A02G447800	3
TraesCS3A02G073000	5
TraesCS4B02G366900	2
TraesCS2B02G067500	2
TraesCS5A02G258700	1
TraesCS7B02G147700	6
TraesCS1B02G002100	6
TraesCS7B02G316900	2
TraesCS6B02G240700	5
TraesCS5A02G490900	6
TraesCS4A02G389000	3
TraesCS7B02G255500	2
TraesCS2A02G555000	2
TraesCS3A02G083000	3
TraesCS1A02G030900	6
TraesCS5A02G507900	1
TraesCS7B02G328900	6
TraesCS3B02G549900	1
TraesCS2A02G048600	5
TraesCS6B02G396800	2
TraesCS4B02G201300	6
TraesCS2B02G588600	4
TraesCS6B02G056200	5
TraesCS3A02G018100	5
TraesCS2A02G558200	6
TraesCS6B02G144900	2
TraesCS7B02G442200	8
TraesCS7B02G459700	8
TraesCS7A02G292600	1
TraesCS5B02G338300	8
TraesCS2B02G128000	7
TraesCS4A02G471400	6
TraesCS7B02G254600	8
TraesCS2B02G085100	5
TraesCS4A02G369100	6
TraesCS4B02G143600	8
TraesCS1A02G433000	5
TraesCS6A02G045000	2
TraesCS6A02G139400	3
TraesCS5B02G076900	1
TraesCS7A02G432600	1
TraesCS2B02G067600	2
TraesCS3B02G345800	2
TraesCS3B02G245400	5
TraesCS3A02G520000	6
TraesCS2B02G490700	2
TraesCS3B02G030500	2
TraesCS6B02G232400	2
TraesCS4A02G232000	5
TraesCS2B02G396800	4
TraesCS2B02G374600	5
TraesCS7A02G187400	6
TraesCS3B02G022500	2
TraesCS5B02G153000	3
TraesCS1B02G039500	1
TraesCS2A02G268700	3
TraesCS2B02G483400	5
TraesCS5A02G117600	2
TraesCS5B02G095400	1
TraesCS2A02G005100	6
TraesCS7B02G334600	2
TraesCS4B02G114400	2
TraesCS7A02G047400	2
TraesCS3A02G044000	4
TraesCS6B02G078200	6
TraesCS1A02G081400	4
TraesCS5A02G262500	3
TraesCS6B02G468600	2
TraesCS3B02G003700	6
TraesCS1B02G259700	6
TraesCS4B02G252800	2
TraesCS3B02G082800	5
TraesCS6B02G406300	3
TraesCS2A02G058300	2
TraesCS6A02G023700	5
TraesCS7B02G000300	3
TraesCS3B02G552300	3
TraesCS6B02G047900	5
TraesCS3A02G425700	8
TraesCS1A02G352700	6
TraesCS1B02G001100	3
TraesCS6B02G129000	8
TraesCS7B02G406700	2
TraesCS6A02G067700	2
TraesCS2A02G214000	6
TraesCS3A02G022600	4
TraesCS6B02G459700	6
TraesCS4B02G193500	5
TraesCS5B02G114200	2
TraesCS7A02G187500	2
TraesCS2A02G066400	8
TraesCS2A02G311100	5
TraesCS7B02G145400	2
TraesCS2B02G396600	6
TraesCS3B02G042300	2
TraesCS3B02G610800	2
TraesCS3B02G004700	3
TraesCS5B02G484800	5
TraesCS3A02G033900	8
TraesCS4B02G338900	8
TraesCS1B02G143600	2
TraesCS7B02G378300	2
TraesCS1B02G273900	3
TraesCS3A02G477500	6
TraesCS1A02G409000	7
TraesCS5A02G191100	6
TraesCS4A02G376100	2
TraesCS3B02G288300	2
TraesCS1A02G422800	2
TraesCS1B02G437200	2
TraesCS5B02G193700	2
TraesCS3B02G063200	2
TraesCS5A02G261077	7
TraesCS2B02G357100	6
TraesCS7B02G206400	5
TraesCS1A02G341800	8
TraesCS2A02G211600	6
TraesCS6B02G189900	2
TraesCS6A02G174000	5
TraesCS4A02G498700	3
TraesCS7B02G461500	8
TraesCS5B02G211700	2
TraesCS2A02G088300	8
TraesCS5A02G234100	1
TraesCS7A02G365500	8
TraesCS5B02G452600	5
TraesCS7A02G442600	5
TraesCS3A02G025900	5
TraesCS4B02G394800	2
TraesCS1B02G261000	3
TraesCS5A02G006700	8
TraesCS3B02G058700	2
TraesCS4B02G299600	2
TraesCS1B02G092100	1
TraesCS4A02G060600	3
TraesCS5B02G289800	8
TraesCS6A02G051200	7
TraesCS5A02G268200	5
TraesCS3A02G131300	8
TraesCS6B02G054700	1
TraesCS3A02G068700	6
TraesCS3A02G530900	2
TraesCS7A02G196800	1
TraesCS1B02G303600	1
TraesCS2B02G147600	6
TraesCS5A02G272100	1
TraesCS5B02G045100	2
TraesCS6B02G156600	6
TraesCS4A02G397800	6
TraesCS6A02G156100	2
TraesCS3A02G155800	6
TraesCS4A02G414700	5
TraesCS3B02G078100	7
TraesCS3A02G438800	5
TraesCS3B02G382900	5
TraesCS5A02G421700	6
TraesCS4A02G378300	5
TraesCS5A02G205700	6
TraesCS4B02G005000	7
TraesCS3A02G489400	6
TraesCS6A02G170800	5
TraesCS6B02G109800	2
TraesCS6A02G055400	2
TraesCS3B02G512800	8
TraesCS7A02G128800	3
TraesCS5B02G474600	3
TraesCS5B02G216400	7
TraesCS1B02G075800	8
TraesCS6A02G016700	2
TraesCS3A02G523200	2
TraesCS3A02G016200	2
TraesCS2A02G344800	6
TraesCS5B02G483100	1
TraesCS2B02G034700	8
TraesCS6B02G077900	6
TraesCS3B02G510900	8
TraesCS3B02G573700	2
TraesCS3A02G012200	2
TraesCS4A02G390100	2
TraesCS7A02G472800	2
TraesCS3B02G116500	1
TraesCS7A02G443500	3
TraesCS4A02G399000	6
TraesCS7B02G449900	8
TraesCS4B02G250500	1
TraesCS5A02G194800	5
TraesCS3A02G014600	7
TraesCS4A02G473200	1
TraesCS1A02G002400	8
TraesCS2B02G138200	5
TraesCS1B02G023600	6
TraesCS5A02G182900	1
TraesCS7A02G058300	6
TraesCS1B02G480400	2
TraesCS7B02G329400	3
TraesCS6B02G162600	5
TraesCS7A02G201700	5
TraesCS2A02G274400	5
TraesCS2B02G543300	2
TraesCS5A02G330900	5
TraesCS5B02G077500	5
TraesCS7B02G062100	3
TraesCS7B02G446600	8
TraesCS2A02G220400	3
TraesCS2B02G220200	3
TraesCS5A02G509100	3
TraesCS1B02G447000	8
TraesCS3A02G254300	3
TraesCS4A02G344200	8
TraesCS5B02G240000	1
TraesCS1B02G367500	4
TraesCS5B02G064800	8
TraesCS6A02G065900	3
TraesCS6A02G120000	3
TraesCS5B02G010300	2
TraesCS2B02G604800	4
TraesCS5A02G241900	3
TraesCS2B02G083700	1
TraesCS2A02G593000	4
TraesCS6B02G453200	2
TraesCS2A02G361700	1
TraesCS2B02G088600	2
TraesCS3B02G173000	6
TraesCS6A02G051600	5
TraesCS3B02G063600	8
TraesCS3A02G502300	3
TraesCS6B02G241600	5
TraesCS3B02G477600	6
TraesCS1A02G093300	2
TraesCS2B02G583300	3
TraesCS6B02G140500	3
TraesCS1B02G373400	6
TraesCS3B02G289500	3
TraesCS5B02G143900	1
TraesCS2B02G513600	1
TraesCS6B02G163000	5
TraesCS4A02G005400	6
TraesCS2A02G272100	8
TraesCS1A02G008100	8
TraesCS4A02G319300	5
TraesCS3B02G079200	1
TraesCS1A02G152300	8
TraesCS2B02G206900	2
TraesCS6B02G406100	5
TraesCS6B02G389100	3
TraesCS5B02G349000	5
TraesCS3A02G508300	8
TraesCS4A02G317500	5
TraesCS6B02G418400	3
TraesCS4A02G483000	2
TraesCS5B02G057300	2
TraesCS3A02G466700	6
TraesCS5A02G431700	5
TraesCS7A02G002100	5
TraesCS2B02G017800	2
TraesCS2A02G004800	6
TraesCS7A02G262900	6
TraesCS6A02G368000	2
TraesCS2A02G358100	2
TraesCS3A02G021900	5
TraesCS4B02G094600	5
TraesCS4A02G026200	7
TraesCS4A02G252900	3
TraesCS6B02G400600	6
TraesCS3A02G298700	5
TraesCS5B02G145700	6
TraesCS5A02G217000	6
TraesCS7A02G439100	3
TraesCS3B02G441600	3
TraesCS2A02G026200	8
TraesCS6A02G246300	3
TraesCS3B02G145800	1
TraesCS3A02G008000	2
TraesCS5A02G293300	2
TraesCS6B02G187500	4
TraesCS6B02G242400	7
TraesCS2B02G110700	1
TraesCS3A02G084500	3
TraesCS3A02G175700	2
TraesCS2B02G170400	8
TraesCS2A02G249900	5
TraesCS3B02G073500	5
TraesCS1B02G143800	5
TraesCS4A02G307400	8
TraesCS7B02G451800	8
TraesCS2A02G351400	6
TraesCS1B02G357100	1
TraesCS6A02G193900	6
TraesCS2A02G245800	8
TraesCS2B02G020100	7
TraesCS2B02G256300	4
TraesCS3A02G535100	3
TraesCS5B02G246300	2
TraesCS6B02G144800	5
TraesCS7B02G399900	2
TraesCS6B02G074700	2
TraesCS1A02G136700	1
TraesCS1B02G030000	5
TraesCS4A02G249700	6
TraesCS5B02G519200	1
TraesCS5A02G368200	1
TraesCS3A02G259800	5
TraesCS4B02G271400	1
TraesCS5B02G056900	3
TraesCS5B02G505800	6
TraesCS2B02G002800	8
TraesCS7A02G541500	2
TraesCS2A02G522700	5
TraesCS7B02G022400	5
TraesCS2B02G046000	2
TraesCS6B02G170500	6
TraesCS4A02G188600	8
TraesCS1A02G246100	8
TraesCS2B02G167600	5
TraesCS2B02G314000	3
TraesCS7B02G242500	2
TraesCS7A02G285300	8
TraesCS6A02G225800	6
TraesCS6A02G036300	5
TraesCS2B02G334800	3
TraesCS7A02G121700	6
TraesCS5B02G028300	4
TraesCS5B02G146100	4
TraesCS5B02G467700	2
TraesCS5B02G280200	6
TraesCS2B02G510500	1
TraesCS5B02G206600	2
TraesCS5A02G533100	2
TraesCS2A02G287600	6
TraesCS3A02G178800	2
TraesCS6A02G334000	5
TraesCS3B02G412500	3
TraesCS2A02G365600	3
TraesCS2B02G433000	1
TraesCS3B02G604600	1
TraesCS3B02G100100	3
TraesCS3B02G493700	3
TraesCS4B02G007800	8
TraesCS1A02G161200	6
TraesCS1A02G154500	8
TraesCS6B02G037300	5
TraesCS5A02G503200	6
TraesCS4A02G419000	6
TraesCS7B02G204400	3
TraesCS2A02G070200	1
TraesCS3B02G577200	5
TraesCS7A02G002300	2
TraesCS4A02G478900	8
TraesCS5B02G305500	8
TraesCS3B02G094700	5
TraesCS7A02G004000	5
TraesCS2B02G274500	6
TraesCS3B02G034800	6
TraesCS7A02G370600	1
TraesCS7A02G158700	2
TraesCS1A02G268400	5
TraesCS3B02G476100	3
TraesCS7A02G005000	5
TraesCS3B02G220900	4
TraesCS5B02G360000	5
TraesCS1A02G141100	6
TraesCS2B02G212600	8
TraesCS6B02G006500	2
TraesCS1B02G411100	5
TraesCS1A02G408900	3
TraesCS2B02G611900	8
TraesCS1B02G017800	4
TraesCS1B02G124000	6
TraesCS1B02G119800	8
TraesCS3A02G404300	5
TraesCS3A02G212700	5
TraesCS3B02G525400	5
TraesCS3B02G563800	3
TraesCS3B02G455200	3
TraesCS6B02G367200	3
TraesCS3A02G329500	6
TraesCS5B02G266700	5
TraesCS3B02G238100	8
TraesCS1A02G010400	8
TraesCS7A02G159500	2
TraesCS7A02G156400	8
TraesCS7B02G486800	5
TraesCS2A02G252700	5
TraesCS2B02G021900	8
TraesCS3A02G138300	2
TraesCS2B02G070800	5
TraesCS5B02G569800	5
TraesCS3B02G169300	6
TraesCS5B02G340100	3
TraesCS6A02G371600	1
TraesCS1A02G090500	1
TraesCS3A02G263700	2
TraesCS5B02G202700	3
TraesCS3B02G006300	4
TraesCS2B02G107400	1
TraesCS1B02G115500	6
TraesCS6A02G029300	8
TraesCS2A02G039400	5
TraesCS4A02G044000	3
TraesCS4B02G143300	2
TraesCS6B02G455500	5
TraesCS6B02G011400	3
TraesCS4A02G471900	6
TraesCS2A02G286100	6
TraesCS5A02G048100	1
TraesCS5B02G153700	5
TraesCS4B02G091600	1
TraesCS3A02G182800	6
TraesCS1B02G263100	5
TraesCS2A02G013600	2
TraesCS3B02G571800	8
TraesCS6A02G407000	5
TraesCS4A02G482900	2
TraesCS7B02G318200	1
TraesCS6B02G078100	6
TraesCS4B02G109300	8
TraesCS3A02G014700	8
TraesCS7B02G142300	5
TraesCS6B02G115200	5
TraesCS1A02G274400	3
TraesCS7A02G229300	6
TraesCS7A02G197300	8
TraesCS7A02G094200	1
TraesCS1B02G172300	2
TraesCS3A02G138400	2
TraesCS2A02G516200	3
TraesCS6B02G111400	5
TraesCS4B02G188500	8
TraesCS7B02G218300	8
TraesCS1B02G022100	2
TraesCS1B02G286700	2
TraesCS6A02G176500	1
TraesCS6A02G397700	6
TraesCS3B02G308200	5
TraesCS5B02G104100	2
TraesCS2A02G560300	3
TraesCS7B02G334100	2
TraesCS5B02G529200	2
TraesCS5B02G523600	8
TraesCS5A02G129600	3
TraesCS2A02G555600	3
TraesCS7A02G233300	2
TraesCS7A02G340300	1
TraesCS6A02G385900	5
TraesCS2B02G055100	1
TraesCS4B02G338800	2
TraesCS3A02G459600	3
TraesCS6A02G348200	2
TraesCS2A02G040000	8
TraesCS2A02G540900	2
TraesCS3B02G551900	1
TraesCS7B02G418400	3
TraesCS3B02G449100	5
TraesCS6A02G218300	1
TraesCS6A02G379200	8
TraesCS3A02G044400	3
TraesCS2A02G501700	6
TraesCS5B02G060200	5
TraesCS5A02G460500	5
TraesCS5A02G355700	3
TraesCS3B02G043800	2
TraesCS2B02G249800	5
TraesCS3B02G563100	3
TraesCS2A02G527900	8
TraesCS2B02G178800	5
TraesCS2B02G334600	6
TraesCS7A02G018700	8
TraesCS1B02G037100	3
TraesCS3A02G264500	5
TraesCS1B02G072000	6
TraesCS5B02G311300	8
TraesCS4B02G216200	1
TraesCS5A02G421900	3
TraesCS6A02G277200	2
TraesCS1A02G421400	6
TraesCS4A02G399500	1
TraesCS6A02G347900	2
TraesCS2B02G605000	6
TraesCS1B02G044400	8
TraesCS2A02G029600	5
TraesCS7A02G248400	5
TraesCS3A02G505100	5
TraesCS5B02G294400	3
TraesCS6A02G054500	3
TraesCS4B02G352900	1
TraesCS7A02G105100	2
TraesCS7B02G017300	6
TraesCS2B02G038200	3
TraesCS3B02G354100	5
TraesCS6B02G004100	6
TraesCS1B02G418800	3
TraesCS6A02G311500	6
TraesCS3A02G000800	3
TraesCS7B02G178300	5
TraesCS3B02G160300	4
TraesCS1B02G372900	6
TraesCS7A02G158200	6
TraesCS2A02G022200	6
TraesCS3A02G336900	3
TraesCS3B02G043300	2
TraesCS4B02G014400	2
TraesCS5A02G295900	5
TraesCS6B02G074100	5
TraesCS7A02G142200	2
TraesCS5B02G090200	7
TraesCS6B02G328300	1
TraesCS4B02G169700	8
TraesCS1B02G222200	1
TraesCS5B02G275600	5
TraesCS7A02G031200	3
TraesCS1A02G122500	4
TraesCS6A02G066900	3
TraesCS4B02G032800	2
TraesCS1A02G006000	2
TraesCS6A02G001500	6
TraesCS4A02G320100	5
TraesCS1B02G410300	2
TraesCS2B02G336700	2
TraesCS7B02G462300	1
TraesCS1A02G434200	1
TraesCS6B02G126800	6
TraesCS1B02G121000	8
TraesCS1A02G076800	1
TraesCS5A02G191700	2
TraesCS6A02G141300	2
TraesCS1B02G232700	1
TraesCS5A02G321800	5
TraesCS7A02G047700	8
TraesCS3A02G493900	2
TraesCS3A02G129000	4
TraesCS7A02G416300	3
TraesCS3A02G295300	1
TraesCS1A02G242000	5
TraesCS6A02G194700	8
TraesCS2B02G536500	5
TraesCS3B02G168000	4
TraesCS3A02G252300	3
TraesCS3B02G083800	8
TraesCS6A02G000200	8
TraesCS3A02G495400	2
TraesCS6B02G209600	5
TraesCS3B02G111700	1
TraesCS6B02G144400	5
TraesCS7A02G042000	5
TraesCS7A02G052700	8
TraesCS1B02G335400	6
TraesCS7B02G329700	6
TraesCS3B02G395000	5
TraesCS4A02G197000	1
TraesCS3B02G464900	6
TraesCS5B02G213400	5
TraesCS6A02G330900	8
TraesCS1A02G431400	1
TraesCS3B02G401900	3
TraesCS2B02G130000	5
TraesCS5A02G253200	4
TraesCS5B02G516600	3
TraesCS5B02G202800	4
TraesCS7A02G130100	6
TraesCS3B02G182100	5
TraesCS7B02G411900	3
TraesCS2A02G569300	5
TraesCS1B02G038800	3
TraesCS5B02G566100	3
TraesCS1B02G119700	8
TraesCS5B02G079200	3
TraesCS7A02G561900	2
TraesCS6B02G313400	3
TraesCS5B02G109900	3
TraesCS1B02G425400	6
TraesCS1A02G150900	5
TraesCS6A02G288500	8
TraesCS1B02G292000	2
TraesCS6B02G381800	2
TraesCS3B02G381100	8
TraesCS1B02G113700	5
TraesCS2A02G024900	7
TraesCS5B02G344000	2
TraesCS4A02G075200	6
TraesCS1B02G094600	5
TraesCS1A02G152900	5
TraesCS6A02G325400	1
TraesCS3B02G022600	2
TraesCS2B02G462300	6
TraesCS7B02G381800	6
TraesCS5B02G418400	1
TraesCS2A02G561100	1
TraesCS1A02G115400	5
TraesCS4B02G095100	5
TraesCS2B02G458100	4
TraesCS2B02G558800	6
TraesCS4A02G211200	2
TraesCS6B02G221100	5
TraesCS6B02G456600	3
TraesCS7A02G201200	3
TraesCS4A02G494700	3
TraesCS5B02G490800	2
TraesCS5B02G322300	6
TraesCS7B02G460600	8
TraesCS2B02G106200	8
TraesCS4B02G133500	6
TraesCS4B02G219700	8
TraesCS2B02G058800	8
TraesCS5B02G447100	8
TraesCS4A02G419100	6
TraesCS3A02G216200	3
TraesCS2A02G410900	2
TraesCS5B02G422500	6
TraesCS1A02G107500	6
TraesCS5B02G313000	6
TraesCS3A02G212000	3
TraesCS7A02G151200	5
TraesCS6A02G389200	6
TraesCS5A02G332400	1
TraesCS1B02G425200	3
TraesCS4A02G182600	1
TraesCS1A02G347100	5
TraesCS6B02G086000	1
TraesCS1B02G062500	1
TraesCS1B02G062600	8
TraesCS5B02G189200	1
TraesCS1A02G051200	7
TraesCS5B02G217900	6
TraesCS3B02G290500	2
TraesCS2B02G238400	5
TraesCS3A02G138200	2
TraesCS1A02G379200	1
TraesCS7A02G503600	3
TraesCS5B02G108600	6
TraesCS2B02G519000	2
TraesCS6B02G002500	6
TraesCS5A02G241300	3
TraesCS2B02G030200	5
TraesCS7A02G552000	2
TraesCS5B02G016300	1
TraesCS5B02G128200	3
TraesCS5B02G483900	8
TraesCS4A02G078700	7
TraesCS7B02G477100	6
TraesCS2B02G424600	2
TraesCS3B02G359800	2
TraesCS3A02G529300	7
TraesCS1A02G102800	5
TraesCS5A02G483600	5
TraesCS7B02G010100	5
TraesCS4B02G117800	5
TraesCS2A02G559700	6
TraesCS1B02G403100	1
TraesCS5B02G423900	6
TraesCS6B02G035500	8
TraesCS1B02G093400	3
TraesCS3A02G195100	1
TraesCS4B02G060700	1
TraesCS2A02G251300	8
TraesCS2B02G592600	2
TraesCS7B02G257300	1
TraesCS3A02G353800	5
TraesCS5A02G445700	5
TraesCS1A02G014300	1
TraesCS1A02G335700	5
TraesCS4A02G321800	5
TraesCS3B02G421600	8
TraesCS6A02G013800	8
TraesCS3B02G604800	8
TraesCS4A02G457600	5
TraesCS7A02G461700	4
TraesCS6B02G043500	7
TraesCS2B02G127400	8
TraesCS4A02G063600	3
TraesCS5A02G429800	3
TraesCS3B02G352900	6
TraesCS4B02G049600	8
TraesCS7A02G228600	6
TraesCS2B02G585600	8
TraesCS7A02G338500	3
TraesCS4B02G055000	5
TraesCS7A02G509000	8
TraesCS2B02G168000	5
TraesCS6B02G230400	5
TraesCS2A02G373600	2
TraesCS4A02G442300	3
TraesCS2B02G008900	3
TraesCS4B02G396300	1
TraesCS7B02G360400	6
TraesCS7B02G483100	4
TraesCS1B02G320600	2
TraesCS7A02G562600	5
TraesCS2A02G029900	2
TraesCS2A02G182400	5
TraesCS5B02G052000	5
TraesCS5A02G476800	5
TraesCS5A02G548200	2
TraesCS2B02G021800	8
TraesCS6A02G090100	1
TraesCS1A02G063300	6
TraesCS2A02G332100	2
TraesCS2B02G067000	3
TraesCS6A02G397000	8
TraesCS7B02G285600	1
TraesCS1B02G251700	2
TraesCS6A02G009200	4
TraesCS3B02G391600	3
TraesCS4A02G344300	8
TraesCS2B02G470100	5
TraesCS1B02G216400	2
TraesCS1A02G274200	2
TraesCS7A02G308100	3
TraesCS6A02G370300	1
TraesCS2A02G045000	6
TraesCS7A02G438800	6
TraesCS4B02G029600	3
TraesCS3A02G285000	6
TraesCS3B02G244100	5
TraesCS7A02G096300	5
TraesCS3A02G424700	6
TraesCS3B02G403500	8
TraesCS7B02G434600	1
TraesCS1B02G068300	7
TraesCS2B02G511600	8
TraesCS1B02G092200	5
TraesCS5B02G285300	5
TraesCS4A02G272800	6
TraesCS2B02G621500	1
TraesCS4A02G494000	6
TraesCS5A02G438100	6
TraesCS4A02G089900	5
TraesCS1B02G409800	8
TraesCS3B02G587700	2
TraesCS2A02G222500	3
TraesCS2A02G106500	4
TraesCS6A02G018000	4
TraesCS1A02G388700	6
TraesCS6A02G384300	3
TraesCS3B02G062900	5
TraesCS4A02G487000	8
TraesCS2B02G568000	2
TraesCS4A02G199400	6
TraesCS4A02G223500	3
TraesCS5B02G351400	1
TraesCS3A02G196800	8
TraesCS2B02G519600	3
TraesCS2A02G562100	2
TraesCS1B02G108200	3
TraesCS4A02G308700	6
TraesCS2B02G113100	5
TraesCS1A02G018600	8
TraesCS4A02G280500	3
TraesCS3B02G139000	6
TraesCS3B02G116100	1
TraesCS6B02G467700	6
TraesCS2B02G328100	5
TraesCS2A02G534300	2
TraesCS7B02G265800	1
TraesCS1A02G111300	1
TraesCS6A02G175700	6
TraesCS1B02G298500	8
TraesCS1B02G306100	6
TraesCS2A02G549800	1
TraesCS7B02G460300	6
TraesCS7A02G143600	8
TraesCS3B02G566900	5
TraesCS2B02G111400	5
TraesCS5A02G309800	2
TraesCS4A02G481600	7
TraesCS1A02G239300	5
TraesCS3A02G375400	5
TraesCS7B02G480800	1
TraesCS2A02G255100	1
TraesCS2B02G626100	6
TraesCS7A02G162600	6
TraesCS4A02G061900	3
TraesCS3A02G252100	8
TraesCS1B02G181400	1
TraesCS2B02G505700	5
TraesCS6A02G368600	6
TraesCS1A02G445600	2
TraesCS2B02G391100	1
TraesCS4B02G312300	2
TraesCS7B02G036100	5
TraesCS5B02G021500	7
TraesCS5A02G531200	2
TraesCS5B02G524300	8
TraesCS6B02G258900	3
TraesCS5A02G151400	1
TraesCS2B02G242100	3
TraesCS7B02G177400	6
TraesCS2A02G264500	6
TraesCS2A02G281200	6
TraesCS2B02G047000	5
TraesCS3B02G193700	7
TraesCS7B02G316300	3
TraesCS6B02G261200	8
TraesCS2B02G572900	8
TraesCS5B02G560200	5
TraesCS2B02G475000	1
TraesCS5A02G324500	1
TraesCS1B02G127900	5
TraesCS4A02G163600	6
TraesCS7A02G190800	3
TraesCS1B02G457200	3
TraesCS7A02G510200	6
TraesCS1A02G438900	1
TraesCS1B02G177700	6
TraesCS1B02G341900	3
TraesCS7B02G309900	4
TraesCS7B02G411800	2
TraesCS4A02G125300	6
TraesCS7A02G517100	5
TraesCS4B02G032600	6
TraesCS7A02G195300	6
TraesCS3B02G062800	6
TraesCS2B02G512300	2
TraesCS7A02G558200	3
TraesCS7A02G024000	8
TraesCS2B02G105600	8
TraesCS2A02G318400	2
TraesCS2B02G084900	8
TraesCS5A02G242500	6
TraesCS4A02G132500	5
TraesCS6B02G447000	1
TraesCS6B02G004400	4
TraesCS4A02G189000	3
TraesCS6B02G039900	5
TraesCS5A02G450000	1
TraesCS3B02G477500	7
TraesCS2B02G168100	6
TraesCS1B02G167800	4
TraesCS7B02G439100	2
TraesCS3B02G252700	6
TraesCS7B02G434500	3
TraesCS5B02G293900	5
TraesCS5B02G064700	7
TraesCS4B02G199400	6
TraesCS5A02G062900	6
TraesCS4A02G255500	3
TraesCS5B02G505500	1
TraesCS4B02G052700	5
TraesCS3B02G054300	2
TraesCS2B02G040200	3
TraesCS1B02G255700	6
TraesCS2A02G540200	3
TraesCS7B02G218600	1
TraesCS5B02G519700	2
TraesCS6B02G030300	8
TraesCS3B02G415700	6
TraesCS6B02G398300	2
TraesCS2B02G478900	6
TraesCS5B02G284100	8
TraesCS2A02G013500	8
TraesCS1B02G468700	5
TraesCS2B02G572400	8
TraesCS3A02G023500	6
TraesCS6A02G419200	5
TraesCS3B02G555600	1
TraesCS2A02G175900	2
TraesCS3A02G416300	5
TraesCS3A02G472400	6
TraesCS3B02G582400	3
TraesCS7A02G315916	6
TraesCS3B02G002300	4
TraesCS3A02G034300	8
TraesCS6A02G316200	4
TraesCS3B02G426300	3
TraesCS1B02G401600	1
TraesCS3A02G027500	1
TraesCS7A02G333000	1
TraesCS4B02G254400	2
TraesCS2B02G206500	8
TraesCS7B02G130900	5
TraesCS6A02G000600	5
TraesCS5B02G251300	1
TraesCS3B02G435100	4
TraesCS6B02G398200	2
TraesCS6B02G421000	5
TraesCS5B02G515500	3
TraesCS2B02G203900	3
TraesCS4A02G220300	6
TraesCS7A02G173100	3
TraesCS4A02G141500	1
TraesCS5A02G547400	7
TraesCS4A02G384200	2
TraesCS1B02G244300	3
TraesCS5A02G546700	5
TraesCS5B02G017300	8
TraesCS1A02G440400	7
TraesCS5A02G029400	3
TraesCS1A02G021100	3
TraesCS1A02G418700	5
TraesCS2B02G499100	2
TraesCS6B02G140200	2
TraesCS1B02G094000	8
[truncated: 6,737 more rows]

## Sheet: Table S4
Supplementary Table S4: Gene annotation including the International Wheat Genome Sequencing Consortium database (IWGSC) and Phytozome gene ID.
Cluster number	IWGSC	Phytozome	Svevo1	Svevo2	Svevo3	Zavitan1	Zavitan2	Zavitan3	Chinese Spring1	Chinese Spring2	Chinese Spring3	Pfam	Panther	Best-hit-Arabidopsis-name	Arabidopsis-symbol	Arabidopsis defline	Best-hit-rice-name	rice-defline
1	TraesCS4B02G007500	Traes_4BS_35F41D059	1.31875	0.804426	1.6596	3.53164	4.23281	2.92065	3.11508	2.71729	2.90308	PF00931	PTHR23155,PTHR23155:SF621	AT3G07040	RPM1,RPS3	NB-ARC domain-containing disease resistance protein	ChrUn	expressed protein
1	TraesCS3B02G098200	Traes_3B_DFA220396	1.33158	2.40528	2.22374	2.35269	2.90899	2.96634	1.07763	0.666923	0.609269	PF04185	PTHR31956,PTHR31956:SF2	AT3G48610	NPC6	non-specific phospholipase C6	LOC_Os01g01190	phosphoesterase family protein, putative, expressed
1	TraesCS3B02G109480	Traes_3B_47662BAA1	1.44413	1.38145	0.21992	2.60269	3.07177	1.77907	0.108342	0.206062	0.145855	PF00069	PTHR27009,PTHR27009:SF10	AT1G66980	SNC4	suppressor of npr1-1 constitutive 4	LOC_Os01g04570	Ser/Thr protein kinase, putative, expressed
1	TraesCS3A02G130800	Traes_3AS_E0768C642	2.16336	3.56711	2.1375	3.73697	4.25744	3.94571	1.80212	1.70455	1.55536	PF05056	PTHR33103	AT3G09110		Protein of unknown function (DUF674)	LOC_Os01g06030	expressed protein
1	TraesCS3B02G113100	Traes_3B_6005BDE8B	1.47003	0.658783	0.825961	2.40299	2.857	3.51545	1.99753	2.92803	2.58186		PTHR33257,PTHR33257:SF2	AT5G01790			LOC_Os01g07240	expressed protein
1	TraesCS5B02G084000	Traes_5BS_EEB175049	1.20351	1.55322	0.888341	7.40644	7.46992	7.8022	0.609022	0.855441	0.706989	PF04557,PF04558,PF03950,PF00749	PTHR11451,PTHR11451:SF24	AT1G25350	OVA9	glutamine-tRNA ligase, putative / glutaminyl-tRNA synthetase, putative / GlnRS, putative	LOC_Os01g09000	glutaminyl-tRNA synthetase, putative, expressed
1	TraesCS3B02G154500	Traes_3B_5962D8E60	2.3188	2.25588	1.76184	2.74395	3.23148	4.09248	2.55691	3.04648	2.18217	PF00378	PTHR11941,PTHR11941:SF84	AT4G14440	ATECI3,ECI3,HCD1	3-hydroxyacyl-CoA dehydratase 1	LOC_Os01g10830	carnitine racemase like protein, putative, expressed
1	TraesCS3B02G181100	Traes_3B_687D4F0E7	2.40288	2.58941	2.22409	3.20709	3.24517	4.26983	3.06252	2.45419	2.46866	PF03061	PTHR21660	AT3G16175		Thioesterase superfamily protein	LOC_Os01g12920	thioesterase family protein, putative, expressed
1	TraesCS3A02G177000	Traes_3AS_BCF1DC642	2.98518	3.26256	2.53877	3.415	3.34438	4.05102	2.54278	2.23738	2.31622		PTHR33604	AT5G12260			LOC_Os01g18060	sugar transporter superfamily, putative, expressed
1	TraesCS3B02G279400	Traes_3B_916FE8E70	0.270192	0.257521	0.380749	2.58866	2.35466	1.9494	1.88941	1.01092	1.2385		PTHR23118,PTHR23118:SF6	AT3G06650	ACLB-1	ATP-citrate lyase B-1	LOC_Os01g19450	ATP-citrate synthase subunit 1, putative, expressed
1	TraesCS5B02G499700	Traes_5BL_BCA852AC9	2.74788	1.9976	2.0345	4.14014	4.31909	4.40538	1.95238	0.881342	0.786524	PF03283	PTHR21562,PTHR21562:SF16	AT3G62060		Pectinacetylesterase family protein	LOC_Os01g21630	pectinacetylesterase domain containing protein, expressed
1	TraesCS3B02G592000	Traes_3B_7D4BCF403	0.11268	1.27529	0.279335	2.85799	3.02701	3.26151	1.43163	0.262861	0.190649	PF14226,PF03171	PTHR10209,PTHR10209:SF168	AT1G17020	ATSRG1,SRG1	senescence-related gene 1	LOC_Os01g24980	naringenin,2-oxoglutarate 3-dioxygenase, putative, expressed
1	TraesCS4B02G358800	Traes_4BL_25A23A7EC	2.013	2.24408	0.428235	2.36596	2.29007	2.94316	0.320508	0.414734	0.356468	PF01794,PF08414	PTHR11972,PTHR11972:SF57	AT1G09090	ATRBOHB,ATRBOHB-BETA,RBOHB	respiratory burst oxidase homolog B	LOC_Os01g25820	respiratory burst oxidase, putative, expressed
1	TraesCS1A02G150000	Traes_1AL_93E07A334	0.991669	0.958292	0.671239	2.15775	1.32167	1.98611	2.3928	2.40984	2.32681		PTHR36077,PTHR36077:SF1	AT5G58920			LOC_Os01g26020	expressed protein
1	TraesCS3B02G555600	Traes_3B_0FC0B1758	0.873337	0.84571	1.09821	3.77804	4.16228	4.39919	3.18149	3.84248	4.13447	PF01657,PF07714	PTHR27002,PTHR27002:SF43	AT4G23280	CRK20	cysteine-rich RLK (RECEPTOR-like protein kinase) 20	LOC_Os01g26390	TKL_IRAK_DUF26-lh.1 - DUF26 kinases have homology to DUF26 containing loci, expressed
1	TraesCS4B02G255300	Traes_4BL_265DBC64A	2.14484	2.36731	2.3867	3.54992	3.61812	2.92432	2.39479	2.34559	1.91781	PF00646	PTHR32133,PTHR32133:SF96	AT3G17570		F-box and associated interaction domains-containing protein	LOC_Os01g28300	OsFBX7 - F-box domain containing protein, expressed
1	TraesCS3B02G233700	Traes_3B_E1F2693CD	1.25377	0.416107	0.570687	2.55152	3.3967	1.63799	2.10321	1.21168	2.24589	PF00010	PTHR12565,PTHR12565:SF168	AT3G21330		basic helix-loop-helix (bHLH) DNA-binding superfamily protein	LOC_Os01g38610	helix-loop-helix DNA-binding domain containing protein, expressed
1	TraesCS3A02G230100	Traes_3AL_FE8836E99	1.56904	1.22093	0.950379	2.48787	3.01048	3.63698	2.39506	2.88916	2.78104	PF00484	PTHR11002,PTHR11002:SF7	AT1G23730	ATBCA3,BCA3	beta carbonic anhydrase 3	LOC_Os01g45274	carbonic anhydrase, chloroplast precursor, putative, expressed
1	TraesCS3B02G296200	Traes_3B_05D4FEF59	1.76291	2.37093	2.60172	3.45592	3.19326	3.31147	2.24144	2.55818	2.17063	PF07797	PTHR33130,PTHR33130:SF2	AT1G25370		Protein of unknown function (DUF1639)	LOC_Os01g49440	expressed protein
1	TraesCS3A02G143800	Traes_2DS_63EA9335A	2.02371	3.49251	1.99094	4.2132	4.70902	1.96844	0.66875	1.94817	1.36289	PF14599	PTHR21319,PTHR21319:SF10	AT3G18290	BTS,EMB2454	zinc finger protein-related	LOC_Os01g49470	E3 ubiquitin ligase, putative, expressed
1	TraesCS2B02G083700	Traes_2BS_AFAD8012F	3.26717	3.1849	2.21835	4.61444	4.90483	5.03163	0.916143	1.76024	1.59392	PF00201	PTHR11926,PTHR11926:SF260	AT3G16520	UGT88A1	UDP-glucosyl transferase 88A1	LOC_Os01g50200	UDP-glucoronosyl and UDP-glucosyl transferase domain containing protein, expressed
1	TraesCS3B02G320500	Traes_3B_9F254CE16	1.45122	1.92788	1.76727	3.2043	3.31129	3.36941	3.73061	2.37868	3.31711	PF03727,PF00349	PTHR19443,PTHR19443:SF14	AT4G29130	ATHXK1,GIN2,HXK1	hexokinase 1	LOC_Os01g52450	hexokinase, putative, expressed
1	TraesCS3A02G283300	Traes_3DL_3F38A341F	2.13449	2.07722	2.91675	3.355	3.11696	3.5332	2.03824	2.07009	2.15309	PF03134	PTHR12300,PTHR12300:SF27	AT2G42820	HVA22F	HVA22-like protein F	LOC_Os01g52780	HVA22, putative, expressed
1	TraesCS3B02G320500	Traes_3B_9F254CE16	1.45122	1.92788	1.76727	3.2043	3.31129	3.36941	3.73061	2.37868	3.31711	PF03727	PTHR19443,PTHR19443:SF14	AT2G19860	ATHXK2,HXK2	hexokinase 2	LOC_Os01g53930	hexokinase, putative, expressed
1	TraesCS5B02G487000	Traes_5BL_6AED8A71F	1.81786	1.75955	1.39577	2.64516	2.81842	3.18486	1.47551	1.74073	0.717363		PTHR35828,PTHR35828:SF2				LOC_Os01g54770	expressed protein
1	TraesCS3B02G325600	Traes_3B_6B83EFFA5	2.01212	1.77118	0.639426	3.54364	3.66256	3.75889	1.07646	0.621036	1.17456	PF01764	PTHR31479,PTHR31479:SF3	AT5G50890		alpha/beta-Hydrolases superfamily protein	LOC_Os01g54810	lipase, putative, expressed
1	TraesCS3A02G305600	Traes_3AL_1EE4D8109	2.29918	3.06768	2.28238	4.60783	4.24578	5.22083	2.19279	1.84171	2.72478	PF01221	PTHR11886,PTHR11886:SF47	AT1G52240	ATROPGEF11,PIRF1,ROPGEF11	RHO guanyl-nucleotide exchange factor 11	LOC_Os01g55510	dynein light chain type 1 domain containing protein, expressed
1	TraesCS6A02G370300	Traes_6AL_815BEC676	2.53357	3.3265	0.756438	4.62691	4.83906	5.68603	0.529015	0.729318	0.608005	PF03069	PTHR31891,PTHR31891:SF1	AT4G37560		Acetamidase/Formamidase family protein	LOC_Os01g55950	acetamidase, putative, expressed
1	TraesCS3B02G006700	Traes_3B_8E820A790	0.0016084	1.68309	0.29587	5.30196	4.88643	4.47385	0.0620563	0.268394	0.14418	PF03007,PF06974	PTHR31650,PTHR31650:SF12	AT5G53390		O-acyltransferase (WSD1-like) family protein	LOC_Os01g56360	wax synthase, putative, expressed
1	TraesCS3B02G006700	Traes_3B_8E820A790	0.0016084	1.68309	0.29587	5.30196	4.88643	4.47385	0.0620563	0.268394	0.14418	PF03007	PTHR31650,PTHR31650:SF12	AT5G53390		O-acyltransferase (WSD1-like) family protein	LOC_Os01g56370	wax synthase, putative, expressed
1	TraesCS4B02G060700	Traes_4BS_A4DBE78BA	-0.410028	-0.436567	-0.204051	3.13148	3.41214	3.16461	-0.368454	-0.223611	-0.311295	PF08387	PTHR32212,PTHR32212:SF118				LOC_Os01g56730	expressed protein
1	TraesCS2B02G167300	Traes_2BS_E6B0749F7	0.522014	0.901972	1.5724	2.26439	2.17691	2.46962	1.28851	1.53757	1.38502	PF01657	PTHR32099,PTHR32099:SF5				LOC_Os01g56840	DUF domain containing protein, expressed
1	TraesCS3B02G349300	Traes_3B_B45DB8F05	2.02775	2.39018	2.86049	3.27064	3.85833	3.56434	0.801501	2.24107	0.848743	PF01342	PTHR34053,PTHR34053:SF1	AT4G28190	ULT,ULT1	Developmental regulator, ULTRAPETALA	LOC_Os01g57240	expressed protein
1	TraesCS3B02G352700	Traes_3B_D022EC2FC	-0.249173	-0.289387	0.0501416	4.95997	4.48667	5.08179	-0.187061	0.0225024	-0.103217	PF08276,PF00954,PF01453,PF07714	PTHR27002,PTHR27002:SF63	AT4G21380	ARK3,RK3	receptor kinase 3	LOC_Os01g57510	receptor protein kinase, putative, expressed
1	TraesCS3B02G361872	Traes_3B_8B9A622B2	1.30277	1.26602	1.98172	2.83946	3.01333	3.20102	3.25543	1.94449	2.40186	PF13812,PF13041	PTHR24015,PTHR24015:SF893	AT1G55890		Tetratricopeptide repeat (TPR)-like superfamily protein	LOC_Os01g57630	pentatricopeptide containing protein, putative, expressed
1	TraesCS3B02G354300	Traes_3B_1CB6BA55F	2.06395	2.00407	2.31333	3.91391	3.21756	3.6608	1.72523	1.62943	1.82935	PF01095	PTHR31707,PTHR31707:SF32	AT1G11580	ATPMEPCRA,PMEPCRA	methylesterase PCR A	LOC_Os01g57854	pectinesterase, putative, expressed
1	TraesCS3B02G366600	Traes_3B_D3F852B9D	0.566455	-0.229481	0.0704956	4.33181	4.05928	4.39362	-0.140214	0.0457035	-0.0662947	PF07714,PF12819	PTHR27003,PTHR27003:SF57	AT4G29990		Leucine-rich repeat transmembrane protein kinase protein	LOC_Os01g59570	senescence-induced receptor-like serine/threonine-protein kinase precursor, putative, expressed
1	TraesCS3B02G367900	Traes_3B_D3B34355D	3.49924	3.7094	1.86629	3.87397	3.99081	4.33915	1.92245	1.22479	2.83557	PF03168	PTHR31852,PTHR31852:SF0	AT2G27080		Late embryogenesis abundant (LEA) hydroxyproline-rich glycoprotein family	LOC_Os01g59680	NHL25, putative, expressed
1	TraesCS3B02G385200	Traes_3B_292968573	3.21192	2.78532	3.40953	4.05205	4.09993	4.5238	1.64343	1.8845	2.55332		PTHR34224,PTHR34224:SF3	AT5G60210	RIP5	ROP interactive partner 5	LOC_Os01g61760	myosin heavy chain-related, putative, expressed
1	TraesCS5B02G370500	Traes_5BL_64F4A84B3	0.890477	0.440234	1.17483	2.08631	2.59471	2.63896	1.50125	1.52106	1.02259	PF03061	PTHR21660	AT1G04290		Thioesterase superfamily protein	LOC_Os01g65950	thioesterase family protein, putative, expressed
1	TraesCS7B02G244500	Traes_7BL_1EF051BA2	1.32698	0.466484	0.638589	3.17393	3.18893	3.01912	1.05838	1.69189	2.33636	PF03081	PTHR12542,PTHR12542:SF39	AT5G50380	ATEXO70F1,EXO70F1	exocyst subunit exo70 family protein F1	LOC_Os01g69230	exo70 exocyst complex subunit domain containing protein, expressed
1	TraesCS3B02G474000	Traes_3B_866252B7A	2.02764	2.48385	2.67783	3.33392	3.28964	3.4145	1.92566	0.979512	1.4448	PF03016	PTHR11062,PTHR11062:SF105	AT5G61840	GUT1	Exostosin family protein	LOC_Os01g70180	exostosin family domain containing protein, expressed
1	TraesCS3B02G486300	Traes_3B_ABA7722171	1.8921	2.17743	2.33123	3.43803	2.6718	4.06906	1.97977	2.28882	1.8439	PF04525	PTHR31087,PTHR31087:SF12	AT3G14260		Protein of unknown function (DUF567)	LOC_Os01g70590	DUF567 domain containing protein, putative, expressed
1	TraesCS3B02G517400	Traes_3B_ABB18F4F3	2.34777	1.38814	0.415307	2.96905	3.18997	3.51021	0.273627	0.397901	0.321672	PF01849	PTHR21713	AT3G12390		Nascent polypeptide-associated complex (NAC), alpha subunit family protein	LOC_Os01g71230	nascent polypeptide-associated complex subunit alpha-like protein 3, putative, expressed
1	TraesCS3B02G551900	Traes_3B_1A55F707B	0.467118	-0.278081	-0.0362377	3.42905	3.58951	3.37083	-0.207388	-0.0566446	-0.147974	PF03358	PTHR30543,PTHR30543:SF5	AT3G27890	NQR	NADPH:quinone oxidoreductase	LOC_Os01g72460	NADPH quinone oxidoreductase, putative, expressed
1	TraesCS3B02G552400	Traes_3B_A90B1B3FB	1.15975	0.560756	2.53542	4.3187	4.87707	2.89967	1.61774	2.24486	2.03471	PF05142	PTHR31604,PTHR31604:SF2	AT5G12330	LRP1	Lateral root primordium (LRP) protein-related	LOC_Os01g72490	LRP1, putative, expressed
1	TraesCS4A02G182200	Traes_4AL_B77C608D1	0.862482	0.835922	1.7491	2.81359	3.26064	4.43013	3.4532	4.01332	4.30429	PF13833	PTHR10891,PTHR10891:SF613	AT5G42380	CML37,CML39	calmodulin like 37	LOC_Os01g72530	OsCML31 - Calmodulin-related calcium sensor protein, expressed
1	TraesCS4A02G182200	Traes_4AL_B77C608D1	0.862482	0.835922	1.7491	2.81359	3.26064	4.43013	3.4532	4.01332	4.30429	PF13833	PTHR10891,PTHR10891:SF613	AT5G42380	CML37,CML39	calmodulin like 37	LOC_Os01g72550	OsCML19 - Calmodulin-related calcium sensor protein, expressed
1	TraesCS6A02G084000	Traes_6AS_B2A574DAC	2.31105	2.24076	2.02086	2.76401	2.56577	3.11928	0.576061	0.673941	0.613332	PF00013	PTHR10288,PTHR10288:SF169	AT4G26000	PEP	RNA-binding KH domain-containing protein	LOC_Os02g03310	KH domain containing protein, putative, expressed
1	TraesCS1B02G438600	Traes_1BL_78443376F	0.203274	0.183467	0.367334	2.51237	3.21744	3.25277	1.49028	0.351008	2.1911	PF00931	PTHR23155,PTHR23155:SF578	AT3G07040	RPM1,RPS3	NB-ARC domain-containing disease resistance protein	LOC_Os02g17304	resistance protein, putative, expressed
1	TraesCS2A02G561100	Traes_2AL_730ED555B	0.341208	0.309574	0.590064	4.65527	4.15787	4.30241	2.7408	0.566161	2.15209	PF00931	PTHR23155,PTHR23155:SF496	AT3G14470		NB-ARC domain-containing disease resistance protein	LOC_Os02g18000	disease resistance protein RGA2, putative, expressed
1	TraesCS2B02G618300	Traes_2BL_C4FDF658B	0.59779	0.575157	0.784976	2.82764	1.78479	3.40139	3.79597	3.00978	3.4383	PF00931	PTHR23155,PTHR23155:SF496	AT3G14470		NB-ARC domain-containing disease resistance protein	LOC_Os02g18080	NB-ARC domain containing protein, expressed
1	TraesCS6A02G100400	Traes_6AS_646EA0D75	1.07968	1.02369	0.277424	2.77926	3.01211	3.67902	0.774804	0.259915	0.182873	PF12937	PTHR32133,PTHR32133:SF108				LOC_Os02g18720	expressed protein
1	TraesCS1A02G209500	Traes_1AL_4A3552593	1.55407	0.280779	1.72527	3.39698	3.55943	4.08562	0.345446	1.6825	0.401028		PTHR33704,PTHR33704:SF1	AT5G10010			LOC_Os02g31960	ATP/GTP binding protein, putative, expressed
1	TraesCS5B02G498200	Traes_5BL_4FE4A2935	1.70306	1.32722	1.06912	4.14007	3.77125	4.27961	2.70516	2.79052	2.97715	PF03168	PTHR31415,PTHR31415:SF15	AT3G11660	NHL1	NDR1/HIN1-like 1	LOC_Os02g33550	harpin-induced protein 1 domain containing protein, expressed
1	TraesCS2B02G107400	Traes_2BS_B7BAC6B4F	1.2272	1.99494	0.898647	4.34995	4.35104	4.41072	1.94952	2.29355	1.79829	PF01842	PTHR31096,PTHR31096:SF21	AT5G25320		ACT-like superfamily protein	LOC_Os02g34990	ACT domain containing protein, putative, expressed
1	TraesCS6B02G226800	Traes_6BL_EF91BC921	0.0426078	-0.00427666	0.389797	6.26111	6.20183	6.73866	0.114867	0.357801	0.212178	PF00307	PTHR19961,PTHR19961:SF39	AT5G35700	FIM2	fimbrin-like protein 2	LOC_Os02g37580	fimbrin-like protein 2, putative, expressed
1	TraesCS6A02G213000	Traes_6AL_78DDE990E	1.75014	1.88638	0.855794	3.96693	3.31225	3.38415	1.5843	1.87297	1.69713	PF02362	PTHR31391,PTHR31391:SF19	AT3G18960		AP2/B3-like transcriptional factor family protein	LOC_Os02g38470	B3 DNA binding domain containing protein, expressed
1	TraesCS6A02G218300	Traes_6AL_A107843EF	0.874187	0.844969	1.11047	4.44818	3.97415	4.85659	3.57712	3.94881	3.3795	PF13710,PF10369	PTHR30239,PTHR30239:SF5	AT2G31810		ACT domain-containing small subunit of acetolactate synthase protein	LOC_Os02g39570	ACT domain containing protein, expressed
1	TraesCS7A02G067600	Traes_7AS_7D9AE6E09	-0.293608	-0.333901	0.0056586	4.46214	4.25484	5.45644	-0.231415	-0.0219301	-0.147538	PF00161					LOC_Os02g40400	expressed protein
1	TraesCS1B02G067000	Traes_1BS_27474466D	-0.329309	-0.361628	-0.0805578	3.99578	2.54627	4.65098	0.533211	-0.104001	-0.209568	PF00304	PTHR33147,PTHR33147:SF8	AT2G02120	LCR70,PDF2.1	Scorpion toxin-like knottin superfamily protein	LOC_Os02g41904	DEF7 - Defensin and Defensin-like DEFL family, expressed
1	TraesCS2A02G243800	Traes_2AL_075E36E27	2.05214	2.46338	2.98796	3.37738	3.49259	2.6143	0.627119	0.744586	0.672163		PTHR22904,PTHR22904:SF371	AT4G12400		stress-inducible protein, putative	LOC_Os02g43020	heat shock protein STI, putative, expressed
1	TraesCS6A02G244800	Traes_6AL_535D22F5B	1.62842	1.2052	0.293886	2.46854	2.17537	2.86886	0.198137	0.281713	0.229721	PF03168	PTHR31852,PTHR31852:SF12	AT5G22870		Late embryogenesis abundant (LEA) hydroxyproline-rich glycoprotein family	LOC_Os02g44670	harpin-induced protein 1 domain containing protein, expressed
1	TraesCS6B02G273300	Traes_6BL_ADE1875EF	2.14668	4.07173	2.08823	2.35283	2.4534	2.56927	1.10008	0.659926	0.585889	PF00257	PTHR33346	AT1G20450	ERD10,LTI29,LTI45	Dehydrin family protein	LOC_Os02g44870	dehydrin, putative, expressed
1	TraesCS1A02G208900	Traes_1AL_758414040	1.91152	2.31947	1.10734	2.98434	2.93975	3.56322	2.8152	2.96978	2.11348	PF03283	PTHR21562,PTHR21562:SF5	AT2G46930		Pectinacetylesterase family protein	LOC_Os02g47400	pectinacetylesterase domain containing protein, expressed
1	TraesCS6A02G276800	Traes_6AL_069854704	3.50651	2.90685	2.25413	3.51794	3.89353	3.702	2.36927	2.69741	1.71943		PTHR35686,PTHR35686:SF1	AT1G02960			LOC_Os02g48116	expressed protein
1	TraesCS4A02G160200	Traes_4AL_5AB6E98C71	0.45746	0.443959	0.575059	2.32363	2.12324	2.44403	2.04433	1.56526	2.62342			AT2G33630		NAD(P)-binding Rossmann-fold superfamily protein	LOC_Os02g48460	NAD dependent epimerase/dehydratase family protein, putative, expressed
1	TraesCS6B02G313300	Traes_6BL_BDC80B989	1.17775	1.1417	0.866038	2.46894	2.6553	3.07296	2.6128	2.30176	2.54658		PTHR22847,PTHR22847:SF489	AT5G56190		Transducin/WD40 repeat-like superfamily protein	LOC_Os02g48964	WD-40 repeat family protein, putative, expressed
1	TraesCS6B02G328300	Traes_6BL_78BEF51DD	4.04851	3.71503	3.41255	4.72159	4.58108	4.30088	0.98385	1.14996	1.0483	PF05183	PTHR23079,PTHR23079:SF9	AT1G14790	ATRDRP1,RDR1	RNA-dependent RNA polymerase 1	LOC_Os02g50330	RNA-dependent RNA polymerase, putative, expressed
1	TraesCS4A02G000400	Traes_4AS_746F9C627	3.34441	2.88036	2.1613	4.0028	3.59864	5.31758	1.44634	1.70801	1.54823		PTHR35114,PTHR35114:SF1	AT2G20390			LOC_Os02g51840	expressed protein
1	TraesCS7B02G061700	Traes_7DS_7F0B548D5	1.1903	1.53773	0.596766	2.32597	2.34227	2.60059	0.956107	1.14712	1.02895		PTHR34206,PTHR34206:SF1	AT3G14280			LOC_Os02g54180	expressed protein
1	TraesCS2B02G550500	Traes_2BL_11AFEC661	0.826289	0.801388	1.03138	3.80953	3.96581	3.16988	3.45804	3.5984	3.80312	PF00013	PTHR10288,PTHR10288:SF142	AT5G04430	BTR1,BTR1L,BTR1S	binding to TOMV RNA 1L (long form)	LOC_Os02g57640	KH domain containing protein, putative, expressed
1	TraesCS6B02G437000	Traes_6BL_F914C4C3A	1.05797	0.566089	0.721329	1.93525	3.23625	2.70903	2.80642	2.00693	2.35071		PTHR32153,PTHR32153:SF4	AT5G56420		F-box/RNI-like/FBD-like domains-containing protein	LOC_Os02g57910	OsFBX73 - F-box domain containing protein, expressed
1	TraesCS6A02G409300	Traes_6AL_9D5673FB7	1.82067	2.54579	2.06236	2.86037	2.76266	3.02424	1.14463	0.742638	0.683775		PTHR36705,PTHR36705:SF1				LOC_Os02g58000	expressed protein
1	TraesCS4B02G358200	Traes_4BL_027B40E49	-0.541725	-0.577666	-0.274881	4.30399	4.51418	2.13902	-0.486232	-0.299437	-0.411394	PF00106	PTHR24320,PTHR24320:SF81	AT4G24050		NAD(P)-binding Rossmann-fold superfamily protein	LOC_Os03g02460	retinol dehydrogenase, putative, expressed
1	TraesCS2B02G545900	Traes_6DS_519BB2BCD	1.03606	0.201776	1.01444	2.53153	2.43269	2.47142	1.36603	0.320896	0.26909						LOC_Os03g05225	expressed protein
1	TraesCS4B02G316400	Traes_4BL_E14AEE93E	1.59929	1.54649	2.41559	3.01472	2.13022	2.74309	1.44488	1.3355	0.695793	PF00892	PTHR31218,PTHR31218:SF46	AT4G08300		nodulin MtN21 /EamA-like transporter family protein	LOC_Os03g05530	nodulin, putative, expressed
1	TraesCS4A02G031100	Traes_4AS_5F95A9C48	2.79453	2.61081	2.51474	4.50869	4.3079	4.02584	2.14556	2.18741	1.657	PF02225,PF05922,PF00082	PTHR10795,PTHR10795:SF352	AT4G26330	ATSBT3.18,UNE17	Subtilisin-like serine endopeptidase family protein	LOC_Os03g06290	OsSub27 - Putative Subtilisin homologue, expressed
1	TraesCS4B02G275700	Traes_4BL_CC848A2F6	0.60481	0.586115	0.762712	2.99935	3.32537	2.6964	2.965	2.07882	2.67823	PF01535	PTHR24015,PTHR24015:SF741	AT2G30780		Tetratricopeptide repeat (TPR)-like superfamily protein	LOC_Os03g06370	PPR repeat domain containing protein, putative, expressed
1	TraesCS3B02G425000	Traes_3B_78BB288F6	0.524723	0.499515	0.729783	4.08075	3.87239	2.68883	3.07859	1.41829	3.24866		PTHR11814,PTHR11814:SF60	AT3G51895	AST12,SULTR3;1	sulfate transporter 3;1	LOC_Os03g06520	sulfate transporter, putative, expressed
1	TraesCS4A02G023700	Traes_4AS_E2574EDE7	0.50012	0.835935	0.031032	3.2427	3.2887	2.06581	-0.109138	0.0140146	-0.0611617	PF04576	PTHR31448,PTHR31448:SF7	AT1G08800		Protein of unknown function, DUF593	LOC_Os03g06890	DUF593 domain containing protein, expressed
1	TraesCS2B02G164300	Traes_2BS_313D7F38E	0.223339	0.210796	0.332694	2.36509	2.39615	2.25575	1.09489	0.968886	1.46131	PF00271,PF00176	PTHR10799,PTHR10799:SF611	AT2G16390	CHR35,DMS1,DRD1	SNF2 domain-containing protein / helicase domain-containing protein	LOC_Os03g06920	DRD1, putative, expressed
1	TraesCS4A02G004800	Traes_4AS_65C7FDFE9	2.14887	1.70211	0.347267	4.57918	1.27966	5.58643	1.32444	0.32067	0.20077		PTHR33676,PTHR33676:SF3	AT5G42900	COR27	cold regulated gene 27	LOC_Os03g08580	expressed protein
1	TraesCS1B02G349800	Traes_1BL_597411EC9	1.84011	2.26452	2.68863	2.87695	3.63817	3.72531	1.68195	1.57979	1.44255		PTHR33168,PTHR33168:SF10				LOC_Os03g09130	expressed protein
1	TraesCS4B02G250500	Traes_4BL_A49A5AE66	2.72117	3.28091	1.82358	5.11788	4.98804	4.91354	1.87828	1.78591	1.6189	PF03662	PTHR14363,PTHR14363:SF19	AT5G61250	AtGUS1,GUS1	glucuronidase 1	LOC_Os03g11320	heparanase-like protein precursor, putative, expressed
1	TraesCS4B02G214400	Traes_4BL_3B919C814	1.80392	1.93697	2.25157	3.6256	3.5374	3.46878	1.89351	0.909407	1.75287		PTHR31681,PTHR31681:SF4	AT2G29660		zinc finger (C2H2 type) family protein	LOC_Os03g15790	ZOS3-08 - C2H2 zinc finger protein, expressed
1	TraesCS4A02G092600	Traes_4AS_33AD54FBE	0.115194	0.81234	0.473926	5.2322	4.31648	8.76382	0.980674	0.44081	1.11891	PF00011	PTHR11527,PTHR11527:SF152	AT1G53540		HSP20-like chaperones superfamily protein	LOC_Os03g16020	hsp20/alpha crystallin family protein, putative, expressed
1	TraesCS2B02G087900	Traes_1AL_9F9DD51FC	1.1639	0.665932	0.837392	2.60785	2.51584	2.38536	2.924	2.9444	3.47593	PF00225		AT5G27550		P-loop containing nucleoside triphosphate hydrolases superfamily protein	LOC_Os03g18980	kinesin motor domain containing protein, expressed
1	TraesCS1A02G306100	Traes_1AL_76A6BB613	2.58748	2.93788	2.54703	3.87048	4.45282	4.23098	1.93873	2.22594	2.51695	PF03029	PTHR21231,PTHR21231:SF8	AT4G21800	QQT2	P-loop containing nucleoside triphosphate hydrolases superfamily protein	LOC_Os03g19870	ATP binding protein, putative, expressed
1	TraesCS4B02G167700	Traes_4BL_55E5F6337	0.157053	0.143502	0.273619	2.03191	2.46069	2.42618	1.5204	1.62281	0.210437		PTHR31945,PTHR31945:SF18	AT2G40435			LOC_Os03g21970	basic helix-loop-helix domain containing protein, expressed
1	TraesCS2B02G510700	Traes_2BL_96781E1E3	2.74552	3.08801	2.56794	4.64938	6.65876	4.53282	0.861431	2.51845	1.59185		PTHR34458,PTHR34458:SF5	AT3G16660		Pollen Ole e 1 allergen and extensin family protein	LOC_Os03g22230	POEI47 - Pollen Ole e I allergen and extensin family protein precursor, expressed
1	TraesCS6A02G005400	Traes_6AS_CD1E32F40	-0.234267	-0.276167	0.0768275	4.30873	5.35797	5.49018	-0.169597	0.0481572	-0.0823949	PF00067	PTHR24298,PTHR24298:SF55	AT5G07990	CYP75B1,D501,TT7	Cytochrome P450 superfamily protein	LOC_Os03g25150	transposon protein, putative, unclassified, expressed
1	TraesCS3A02G044200	Traes_3AS_22575A326	1.31254	2.47317	1.00172	3.47326	3.85349	4.49373	2.20326	3.04464	1.85045	PF05678	PTHR33179,PTHR33179:SF6	AT4G39720		VQ motif-containing protein	LOC_Os03g26990	VQ domain containing protein, putative, expressed
1	TraesCS4B02G071900	Traes_4BS_FE55994BB	3.2793	2.2757	2.84869	3.84545	4.27664	3.33836	2.07446	1.11601	1.93686	PF06943,PF00656	PTHR31773,PTHR31773:SF5	AT1G02170	AMC1,ATMC1,ATMCPB1,LOL3,MCP1B	metacaspase 1	LOC_Os03g27210	LOL3, putative, expressed
1	TraesCS5B02G207100	Traes_5BL_B0AED8BFA	2.24053	2.61927	2.53812	2.89447	3.25066	3.36965	1.99312	1.67513	1.86613	PF00582	PTHR31964,PTHR31964:SF36	AT1G69080		Adenine nucleotide alpha hydrolases-like superfamily protein	LOC_Os03g40130	universal stress protein domain containing protein, putative, expressed
1	TraesCS3B02G116100	Traes_3B_E81B0FAED	2.77441	1.90876	2.25709	4.19471	3.84628	4.56422	0.576971	0.738212	0.63984	PF10914	PTHR31204,PTHR31204:SF3	AT2G32380		Transmembrane protein 97, predicted	LOC_Os03g44450	expressed protein
1	TraesCS5B02G016300	Traes_5BS_4F6BE642E	0.951534	0.902087	1.79351	4.05086	4.09394	3.97989	1.71724	0.541502	0.446218	PF00314	PTHR31048,PTHR31048:SF14	AT4G11650	ATOSM34,OSM34	osmotin 34	LOC_Os03g45960	thaumatin, putative, expressed
1	TraesCS4B02G018300	Traes_4BS_2189209361	1.0967	1.98906	0.291208	3.12639	2.55116	3.77737	0.143189	0.27318	0.193734	PF13302	PTHR13256,PTHR13256:SF41	AT2G32030		Acyl-CoA N-acyltransferases (NAT) superfamily protein	LOC_Os03g46200	acetyltransferase, GNAT family, putative, expressed
1	TraesCS4B02G018400	Traes_4BS_3A7700C4B	1.66179	1.38035	1.81133	2.68744	3.16337	3.23265	1.74757	1.77387	0.733552	PF04570	PTHR33059,PTHR33059:SF21	AT3G22550		Protein of unknown function (DUF581)	LOC_Os03g46260	DUF581 domain containing protein, expressed
1	TraesCS1A02G090500	Traes_4AS_0C79B279D	-0.0548021	-0.0888534	0.206361	3.85803	4.07678	4.77294	1.78015	0.181739	0.0709716	PF00692	PTHR11241,PTHR11241:SF6	AT3G46940	DUT1	DUTP-PYROPHOSPHATASE-LIKE 1	LOC_Os03g46640	deoxyuridine 5-triphosphate nucleotidohydrolase, putative, expressed
1	TraesCS4A02G264100	Traes_4AL_5659286D11	2.87011	2.60053	0.745959	4.28146	4.64978	3.87055	1.18225	0.723133	0.622099	PF04770	PTHR31948,PTHR31948:SF16	AT4G24660	ATHB22,HB22,MEE68	homeobox protein 22	LOC_Os03g50920	ZF-HD protein dimerisation region containing protein, expressed
1	TraesCS4B02G064500	Traes_4BS_DD0DB7115	1.58353	1.52709	0.549989	2.24233	2.49526	2.35971	1.24669	0.539674	1.01049		PTHR33832,PTHR33832:SF5				LOC_Os03g52370	PIII4 - Proteinase inhibitor II family protein precursor, expressed
1	TraesCS4A02G247700	Traes_4AL_B32330729	1.53196	1.47699	1.962	4.35229	3.44732	3.86058	1.6181	1.92061	1.35447	PF05739,PF00804	PTHR19957,PTHR19957:SF91	AT1G08560	ATSYP111,KN,SYP111	syntaxin of plants 111	LOC_Os03g52650	syntaxin-related protein, putative, expressed
1	TraesCS5B02G383700	Traes_5BL_4E3C3BFF2	-0.0393248	-0.0589071	0.120925	2.18079	2.96819	2.19944	2.9722	0.105113	0.0357234	PF01916	PTHR11703	AT5G05920	DHS,EDA22	deoxyhypusine synthase	LOC_Os03g52970	deoxyhypusine synthase, putative, expressed
1	TraesCS5B02G393300	Traes_5BL_ECB922F43	2.27633	2.36499	2.25393	3.20724	3.37212	3.60711	2.97734	3.00132	3.02505	PF01915,PF00933	PTHR30620,PTHR30620:SF39	AT5G20950		Glycosyl hydrolase family protein	LOC_Os03g53800	periplasmic beta-glucosidase precursor, putative, expressed
1	TraesCS7A02G440600	Traes_7AL_3E4CE4463	1.00797	0.434882	0.64142	3.60383	3.61045	0.514414	2.97174	2.7879	2.55289						LOC_Os03g55890	ternary complex factor MIP1, putative, expressed
1	TraesCS5B02G418400	Traes_5BL_7FD0480FF	2.02834	2.33125	2.50352	4.23561	4.69934	4.6322	1.86461	2.45796	1.98295		PTHR33727	AT1G31335			LOC_Os03g56782	expressed protein
1	TraesCS5B02G435800	Traes_5BL_332E14540	0.0270916	0.00816594	0.183017	3.01253	2.483	2.95409	0.0572948	0.922263	1.47259	PF14368	PTHR33044,PTHR33044:SF14	AT3G22600		Bifunctional inhibitor/lipid-transfer protein/seed storage 2S albumin superfamily protein	LOC_Os03g57970	LTPL73 - Protease inhibitor/seed storage/LTP family protein precursor, expressed
1	TraesCS5A02G456700	Traes_5AL_8300E4066	1.33987	1.69235	1.33053	2.70187	2.66768	2.70591	1.99964	0.713742	1.17711		PTHR33181,PTHR33181:SF2				LOC_Os03g59210	expressed protein
1	TraesCS5B02G476100	Traes_5BL_7D632811B	0.812348	0.785626	1.03058	3.63664	3.75411	4.46472	3.35916	3.10864	4.0807	PF03018	PTHR21495,PTHR21495:SF15	AT2G21110		Disease resistance-responsive (dirigent-like protein) family protein	LOC_Os03g59440	dirigent, putative, expressed
1	TraesCS5B02G498500	Traes_5BL_06D4312EE	1.05427	1.01949	0.733618	2.24151	2.22732	1.46675	2.56986	2.49756	2.72094	PF00854	PTHR11654,PTHR11654:SF79	AT3G53960		Major facilitator superfamily protein	LOC_Os03g60850	peptide transporter PTR2, putative, expressed
1	TraesCS5B02G498500	Traes_5BL_06D4312EE	1.05427	1.01949	0.733618	2.24151	2.22732	1.46675	2.56986	2.49756	2.72094		PTHR24073,PTHR24073:SF484	AT1G07410	ATRAB-A2B,ATRABA2B,RAB-A2B,RABA2b	RAB GTPase homolog A2B	LOC_Os03g60870	ras-related protein, putative, expressed
1	TraesCS4A02G358900	Traes_4AL_93FF2EFAB	-0.00645937	-0.0457216	0.290012	4.65362	4.78848	5.38081	0.832432	0.262346	0.958306	PF00383	PTHR11079,PTHR11079:SF90	AT5G28050		Cytidine/deoxycytidylate deaminase family protein	LOC_Os03g61810	tRNA-specific adenosine deaminase, putative, expressed
1	TraesCS5B02G519200	Traes_5BL_7418E612E	0.494965	-0.287854	-0.0141302	3.53405	3.54875	4.3276	-0.206903	-0.0369127	-0.139516		PTHR35295	AT2G33793			LOC_Os03g62160	expressed protein
1	TraesCS5B02G558100	Traes_5BL_B9DD3E76F	0.23757	0.222524	1.05903	2.76356	2.81865	2.24412	1.1564	1.02829	0.893605	PF03106	PTHR32096,PTHR32096:SF28	AT1G30650	AR411,ATWRKY14,WRKY14	WRKY DNA-binding protein 14	LOC_Os03g63810	WRKY80, expressed
1	TraesCS3B02G440500	Traes_3B_0691D2D40	1.27459	3.62951	0.955183	3.85942	3.8315	4.04428	1.7002	2.00132	1.81834	PF14226,PF03171	PTHR10209,PTHR10209:SF178	AT4G25310		2-oxoglutarate (2OG) and Fe(II)-dependent oxygenase superfamily protein	LOC_Os03g63900	1-aminocyclopropane-1-carboxylate oxidase 2, putative, expressed
1	TraesCS1A02G027600	Traes_1AS_71689D988	0.379575	0.35951	0.546651	2.62907	3.57442	3.31284	2.01316	1.64916	1.75145	PF14492,PF00679,PF03144,PF03764,PF00009	PTHR23115,PTHR23115:SF131	AT1G56070	LOS1	Ribosomal protein S5/Elongation factor G/III/V family protein	LOC_Os04g02820	elongation factor, putative, expressed
1	TraesCS1B02G080100	Traes_1BS_9A34BCF53	2.28328	0.360003	1.24981	2.75443	2.93028	3.64455	0.40931	1.21678	1.07139	PF08246	PTHR12411	AT4G11320		Papain family cysteine protease	LOC_Os04g12660	vignain precursor, putative, expressed
1	TraesCS1A02G011100	Traes_1AS_AC7CAC6F3	1.8272	1.00938	2.2437	3.50265	4.09065	4.39133	3.66948	3.30807	2.95582	PF00203	PTHR11880,PTHR11880:SF8	AT5G47320	RPS19	ribosomal protein S19	LOC_Os04g16818	chloroplast 30S ribosomal protein S19, putative
1	TraesCS2B02G072400	Traes_2BS_38899D1B3	2.17266	2.42304	1.73164	4.4129	5.0996	3.59516	2.60776	1.69545	1.91679	PF13813	PTHR31595,PTHR31595:SF5	AT3G51970	ASAT1,ATASAT1,ATSAT1	acyl-CoA sterol acyl transferase 1	LOC_Os04g20880	wax synthase isoform 1, putative, expressed
1	TraesCS2A02G288400	Traes_2AL_B738ECBF7	2.48353	2.28966	2.98251	3.46836	3.62217	3.36781	2.10348	2.39932	1.97809	PF01190	PTHR31614,PTHR31614:SF2	AT4G08685	SAH7	Pollen Ole e 1 allergen and extensin family protein	LOC_Os04g32680	POEI20 - Pollen Ole e I allergen and extensin family protein precursor, expressed
1	TraesCS2A02G288900	Traes_2AL_825939E8F	2.04274	3.47847	2.75305	4.57315	4.58488	4.36149	2.52383	1.78373	1.04554		PTHR22814,PTHR22814:SF135				LOC_Os04g32860	expressed protein
1	TraesCS2B02G307700	Traes_2BL_0C2DC087B	1.67728	0.598594	0.770629	2.87737	3.69701	3.03825	2.41484	1.79548	1.89066	PF13561	PTHR24322,PTHR24322:SF401	AT1G52340	ABA2,ATABA2,ATSDR1,GIN1,ISI4,SDR1,SIS4,SRE1	NAD(P)-binding Rossmann-fold superfamily protein	LOC_Os04g33240	sex determination protein tasselseed-2, putative, expressed
1	TraesCS5B02G212700	Traes_5BL_81163865C	-0.0840453	-0.125245	0.224426	4.85145	5.04961	5.55352	-0.0202875	0.195816	0.913425	PF07082	PTHR34127,PTHR34127:SF1	AT3G43540		Protein of unknown function (DUF1350)	LOC_Os04g33280	expressed protein
1	TraesCS2A02G299000	Traes_2AL_965EAC991	1.61265	1.34221	1.38037	2.60962	2.13905	3.19978	1.88479	1.71875	1.22668	PF13639	PTHR14155,PTHR14155:SF106	AT1G49230		RING/U-box superfamily protein	LOC_Os04g34230	RING-H2 finger protein, putative, expressed
1	TraesCS2A02G313100	Traes_2AL_965DE57EB	2.32964	2.08718	2.1297	3.9051	4.43136	5.06429	1.40691	2.08684	1.89611	PF04043	PTHR31080,PTHR31080:SF18	AT3G17220	ATPMEI2,PMEI2	pectin methylesterase inhibitor 2	LOC_Os04g36770	PME/invertase inhibitor, putative, expressed
1	TraesCS2B02G334900	Traes_2BL_583D73025	-0.0233678	-0.065597	0.293493	5.33545	5.56912	5.49011	0.0420377	0.264069	0.968477		PTHR24006,PTHR24006:SF470	AT4G08980	FBW2	F-BOX WITH WD-40 2	LOC_Os04g37590	F-box protein FBW2, putative, expressed
1	TraesCS2A02G340600	Traes_2AL_67BDD0BB0	0.715898	0.239831	1.40302	2.21642	2.52795	2.25405	0.772069	0.977733	0.297624	PF00083	PTHR23500,PTHR23500:SF73	AT1G34580		Major facilitator superfamily protein	LOC_Os04g37980	transporter family protein, putative, expressed
1	TraesCS2B02G350400	Traes_2BL_49133055A	0.563368	0.547475	0.699883	2.69955	2.93669	2.10133	2.42388	2.67992	2.327	PF00067	PTHR24286,PTHR24286:SF29	AT3G50660	CLM,CYP90B1,DWF4,PSC1,SAV1,SNP2	Cytochrome P450 superfamily protein	LOC_Os04g39430	cytochrome P450, putative, expressed
1	TraesCS2A02G330500	Traes_2AL_409AB7647	1.23362	0.905356	1.21958	2.64843	2.1044	2.59153	1.54019	0.601452	1.65345	PF03106	PTHR31221,PTHR31221:SF10	AT5G56270	ATWRKY2,WRKY2	WRKY DNA-binding protein 2	LOC_Os04g39570	WRKY35, expressed
1	TraesCS6B02G062100	Traes_6BS_D322B8C7E	0.981662	0.949626	0.669253	2.02156	2.55119	1.79604	1.89997	2.05093	1.86436	PF08387	PTHR32212,PTHR32212:SF111				LOC_Os04g40370	OsFBX142 - F-box domain containing protein, expressed
1	TraesCS2B02G369500	Traes_2BL_6457BBEA1	2.03613	1.23513	0.324275	2.27754	2.60335	2.58042	0.221599	0.311399	0.255854	PF04862	PTHR31265,PTHR31265:SF3	AT5G25460		Protein of unknown function, DUF642	LOC_Os04g41710	expressed protein
1	TraesCS2B02G379800	Traes_2BL_4540F6771	2.16303	0.971053	0.660354	3.64919	4.16393	2.70566	1.45083	1.33056	1.17927	PF14383,PF12552,PF14309	PTHR21726,PTHR21726:SF36	AT4G28760		Protein of unknown function (DUF3741)	LOC_Os04g42770	expressed protein
1	TraesCS2B02G382700	Traes_2BL_401D13919	3.47018	2.83391	2.54011	3.63	4.18893	3.54606	1.95217	2.2284	2.51146	PF07714	PTHR27001,PTHR27001:SF97	AT2G20300	ALE2	Protein kinase superfamily protein	LOC_Os04g43020	protein kinase, putative, expressed
1	TraesCS2B02G395000	Traes_2BL_DD15F9710	1.13963	2.90549	0.796147	4.02778	4.09307	3.61682	1.21149	1.46707	1.70074	PF00201	PTHR11926,PTHR11926:SF341	AT3G53160	UGT73C7	UDP-glucosyl transferase 73C7	LOC_Os04g44250	cytokinin-O-glucosyltransferase 3, putative, expressed
1	TraesCS2B02G391100	Traes_2BL_EB5AB458A	0.631269	1.13017	0.836889	3.9773	4.12967	3.88339	2.79843	1.92506	2.43106		PTHR34367,PTHR34367:SF2	AT1G65710			LOC_Os04g44640	ulp1 protease family, C-terminal catalytic domain containing protein, expressed
1	TraesCS2A02G134700	Traes_2AS_0F0073B24	2.01125	1.73676	2.44364	3.38689	3.32566	3.98024	2.45014	2.79302	2.72962	PF01657	PTHR32080,PTHR32080:SF10	AT5G48540		receptor-like protein kinase-related family protein	LOC_Os04g45460	cysteine-rich repeat secretory protein precursor, putative, expressed
1	TraesCS2B02G618500	Traes_2BL_0C41F5FAB	0.929592	1.93577	1.12736	3.49702	4.28897	3.29416	3.71671	2.9854	3.78472	PF00320	PTHR10071,PTHR10071:SF159	AT4G17570	GATA26	GATA transcription factor 26	LOC_Os04g46020	GATA zinc finger domain containing protein, expressed
1	TraesCS2B02G436400	Traes_2BL_B2072238F	2.28252	2.07237	0.539128	3.14748	3.20648	4.56357	0.36789	0.518345	1.11134	PF01277	PTHR33203,PTHR33203:SF7	AT4G25140	OLE1,OLEO1	oleosin 1	LOC_Os04g46200	oleosin, putative, expressed
1	TraesCS2B02G621500	Traes_2BL_72B6D504E	0.845837	0.820549	1.0539	3.52923	4.09256	3.77683	3.70069	3.33774	3.76928	PF05514,PF04061	PTHR12665,PTHR12665:SF15	AT1G01230		ORMDL family protein	LOC_Os04g47970	ORM1, putative, expressed
1	TraesCS2A02G396300	Traes_2AL_4264EC788	0.327892	0.316309	0.429751	2.24579	2.26255	1.80497	2.01075	1.03419	1.71066		PTHR33403,PTHR33403:SF3	AT1G69230	SP1L2	SPIRAL1-like2	LOC_Os04g48870	nitrilase-associated protein, putative, expressed
1	TraesCS2B02G412900	Traes_2BL_E8FB6539E	1.98625	2.56719	0.871331	3.44116	4.00137	3.43006	1.61815	2.43039	0.774979	PF14226,PF03171	PTHR10209,PTHR10209:SF196	AT4G10500		2-oxoglutarate (2OG) and Fe(II)-dependent oxygenase superfamily protein	LOC_Os04g49210	naringenin,2-oxoglutarate 3-dioxygenase, putative, expressed
1	TraesCS2B02G475000	Traes_2BL_0B0A027E0	0.73137	0.704363	0.950996	3.44778	4.3132	4.48202	3.16598	3.0627	3.05718	PF04570	PTHR33059,PTHR33059:SF1	AT5G47060		Protein of unknown function (DUF581)	LOC_Os04g49670	DUF581 domain containing protein, expressed
1	TraesCS2A02G474200	Traes_2AL_BAB5451F8	1.96587	0.364257	2.1334	2.72662	2.95427	2.6662	0.406829	0.505216	1.03342		PTHR33974,PTHR33974:SF3	AT5G54790			LOC_Os04g53560	expressed protein
1	TraesCS2B02G055100	Traes_2BS_410579D9E	3.0985	2.23336	3.60153	5.52262	5.04416	5.61362	0.956821	2.55047	1.03151	PF01073	PTHR10366,PTHR10366:SF288	AT1G61720	BAN	NAD(P)-binding Rossmann-fold superfamily protein	LOC_Os04g53850	leucoanthocyanidin reductase, putative, expressed
1	TraesCS2B02G532100	Traes_2BL_E24C6CCC0	0.308173	0.279931	0.532922	1.78598	2.22871	2.1838	2.27879	3.85819	4.66528	PF07714	PTHR27009,PTHR27009:SF17	AT4G32300	SD2-5	S-domain-2 5	LOC_Os04g56110	protein kinase, putative, expressed
1	TraesCS1A02G209500	Traes_1AL_4A3552593	1.55407	0.280779	1.72527	3.39698	3.55943	4.08562	0.345446	1.6825	0.401028		PTHR33704,PTHR33704:SF1	AT5G10010			LOC_Os04g56590	ATP/GTP binding protein, putative, expressed
1	TraesCS2B02G591100	Traes_2BL_52D693373	1.84946	1.32464	0.665862	3.8137	3.70266	3.3275	1.46504	1.76627	0.56899	PF04842	PTHR31860,PTHR31860:SF4	AT5G23390		Plant protein of unknown function (DUF639)	LOC_Os04g58100	expressed protein
1	TraesCS2B02G607300	Traes_2BL_E5C661756	1.08499	1.04652	0.751157	2.75571	3.40423	2.54376	2.75933	1.36752	2.23301	PF02137	PTHR10910	AT1G01760		adenosine deaminases;RNA binding;RNA binding;adenosine deaminases	LOC_Os04g58690	tRNA-specific adenosine deaminase 1, putative, expressed
1	TraesCS2B02G609200	Traes_2BL_72DD69CAB	2.05451	1.99984	1.84642	3.31858	3.30291	3.02766	3.21421	3.95133	3.01122	PF01363,PF13713,PF08381,PF00415	PTHR22870,PTHR22870:SF194	AT5G42140		Regulator of chromosome condensation (RCC1) family with FYVE zinc finger domain	LOC_Os04g58960	regulator of chromosome condensation, putative, expressed
1	TraesCS6A02G409300	Traes_6AL_9D5673FB7	1.82067	2.54579	2.06236	2.86037	2.76266	3.02424	1.14463	0.742638	0.683775		PTHR36309,PTHR36309:SF1	AT1G05970		RNA-binding (RRM/RBD/RNP motifs) family protein	LOC_Os04g59340	RNA-binding region RNP-1, putative, expressed
1	TraesCS2A02G558300	Traes_2AL_355107900	0.202928	0.159019	0.53237	6.10615	6.45086	4.6936	2.05969	0.501719	1.15415	PF00168	PTHR10024,PTHR10024:SF197	AT1G22610		C2 calcium/lipid-binding plant phosphoribosyltransferase family protein	LOC_Os04g59520	anthranilate phosphoribosyltransferase, putative, expressed
1	TraesCS3B02G098200	Traes_3B_DFA220396	1.33158	2.40528	2.22374	2.35269	2.90899	2.96634	1.07763	0.666923	0.609269	PF11820	PTHR33128,PTHR33128:SF1	AT5G08391		Protein of unknown function (DUF 3339)	LOC_Os05g01280	expressed protein
1	TraesCS5B02G243500	Traes_5BL_B27792F88	0.205064	0.186517	1.10111	2.87781	3.23324	3.00259	1.20114	0.34524	1.31669	PF00125,PF16211	PTHR23430	AT5G02560	HTA12	histone H2A 12	LOC_Os05g02300	Core histone H2A/H2B/H3/H4 domain containing protein, putative, expressed
1	TraesCS1B02G092100	Traes_1BS_467F4B4C8	-0.381364	-0.415891	-0.121165	3.61959	3.71483	4.62508	-0.327798	-0.145375	-0.25509	PF03140	PTHR31549,PTHR31549:SF30	AT5G22550		Plant protein of unknown function (DUF247)	LOC_Os05g04060	plant protein of unknown function domain containing protein, expressed
1	TraesCS6A02G190600	Traes_6AS_E0A257EEA	0.765374	0.732168	1.0289	4.89066	5.13761	5.01871	3.38035	3.54999	2.45564	PF00010	PTHR12565,PTHR12565:SF92	AT4G36930	SPT	basic helix-loop-helix (bHLH) DNA-binding superfamily protein	LOC_Os05g04740	helix-loop-helix DNA-binding domain containing protein, expressed
1	TraesCS1A02G111300	Traes_1AS_8ED9CE943	2.97981	3.06885	2.19007	4.55796	4.38826	4.71232	0.924348	1.74055	1.95877	PF10539,PF01344	PTHR24412,PTHR24412:SF228	AT5G01660			LOC_Os05g07220	kelch repeat-containing protein, putative, expressed
1	TraesCS1B02G145300	Traes_1BS_45A38D5F0	1.32042	2.21428	1.01069	3.82418	4.67706	3.05826	3.15845	2.56514	2.13471	PF00657	PTHR22835,PTHR22835:SF223	AT1G28580		GDSL-like Lipase/Acylhydrolase superfamily protein	LOC_Os05g11950	GDSL-like lipase/acylhydrolase, putative, expressed
1	TraesCS1B02G151500	Traes_1AS_872B847B9	2.30238	2.64136	2.28203	4.10269	3.79227	3.91955	2.69266	2.50849	2.83359						LOC_Os05g19470	expressed protein
1	TraesCS1B02G251400	Traes_1BL_D646A187D	0.657771	1.10547	0.814433	2.60201	2.39684	3.66414	2.83994	2.6803	2.59156	PF00168	PTHR23180,PTHR23180:SF272	AT3G07940		Calcium-dependent ARF-type GTPase activating protein family	LOC_Os05g31720	stromal membrane-associated protein, putative, expressed
1	TraesCS3B02G552400	Traes_3B_A90B1B3FB	1.15975	0.560756	2.53542	4.3187	4.87707	2.89967	1.61774	2.24486	2.03471	PF05142	PTHR31604,PTHR31604:SF2	AT5G12330	LRP1	Lateral root primordium (LRP) protein-related	LOC_Os05g32070	LRP1, putative, expressed
1	TraesCS1B02G265500	Traes_1BL_7E4E9C2CB	2.82748	2.23631	1.90092	3.86864	3.94502	4.35968	3.13235	3.06586	2.06597		PTHR13639,PTHR13639:SF2	AT5G18920		Cox19-like CHCH family protein	LOC_Os05g33514	expressed protein
1	TraesCS1A02G327700	Traes_1DL_4DF89C735	2.47684	1.98599	1.621	3.10938	3.5428	4.10024	1.94313	1.97681	1.44599	PF00436	PTHR10302,PTHR10302:SF6	AT4G11060	MTSSB	mitochondrially targeted single-stranded DNA binding protein	LOC_Os05g43440	single-stranded DNA-binding protein, putative, expressed
1	TraesCS3B02G320500	Traes_3B_9F254CE16	1.45122	1.92788	1.76727	3.2043	3.31129	3.36941	3.73061	2.37868	3.31711	PF00349,PF03727	PTHR19443,PTHR19443:SF14	AT2G19860	ATHXK2,HXK2	hexokinase 2	LOC_Os05g45590	hexokinase, putative, expressed
1	TraesCS3A02G143800	Traes_2DS_63EA9335A	2.02371	3.49251	1.99094	4.2132	4.70902	1.96844	0.66875	1.94817	1.36289	PF14599	PTHR21319,PTHR21319:SF10	AT3G18290	BTS,EMB2454	zinc finger protein-related	LOC_Os05g47780	E3 ubiquitin ligase, putative, expressed
1	TraesCS1B02G416800	Traes_1BL_0647D743D	3.14161	2.63958	1.75364	3.76754	4.15679	3.93557	1.81639	1.72079	1.92897		PTHR31934,PTHR31934:SF3	AT2G44970		alpha/beta-Hydrolases superfamily protein	LOC_Os05g48416	lipase-related, putative, expressed
1	TraesCS1A02G420700	Traes_1AL_0F16B1E3B1	1.65258	0.479153	2.36291	3.34942	4.23329	2.61393	1.4772	0.663461	1.87839		PTHR33321,PTHR33321:SF3	AT2G42900		Plant basic secretory protein (BSP) family protein	LOC_Os05g50500	secretory protein, putative, expressed
1	TraesCS1B02G401600	Traes_1BL_BDA67A9DA	0.951289	1.41346	1.82686	4.39072	4.7234	4.06424	3.37723	2.89959	3.61856	PF03169	PTHR22601,PTHR22601:SF14	AT4G10770	ATOPT7,OPT7	oligopeptide transporter 7	LOC_Os06g03700	oligopeptide transporter, putative, expressed
1	TraesCS4A02G394400	Traes_7AS_D38C09B83	2.45772	1.9854	1.02945	3.42987	3.40053	3.09422	1.70415	2.46288	2.26512	PF00641	PTHR23111,PTHR23111:SF38	AT3G15680		Ran BP2/NZF zinc finger-like superfamily protein	LOC_Os06g04920	zinc finger family protein, putative, expressed
1	TraesCS2A02G417000	Traes_2AL_2CC128FD6	0.143131	0.0953896	0.497283	6.90506	7.11669	6.48045	0.216745	0.464593	0.315953	PF13365	PTHR18868,PTHR18868:SF19				LOC_Os06g04970	expressed protein
1	TraesCS6A02G190600	Traes_6AS_E0A257EEA	0.765374	0.732168	1.0289	4.89066	5.13761	5.01871	3.38035	3.54999	2.45564	PF00010	PTHR12565,PTHR12565:SF92	AT5G67110	ALC	basic helix-loop-helix (bHLH) DNA-binding superfamily protein	LOC_Os06g06900	helix-loop-helix DNA-binding domain containing protein, expressed
1	TraesCS7A02G141000	Traes_7AS_E172ED7BE	2.58326	2.28929	2.3067	3.40579	3.60541	2.94978	2.45742	1.61943	0.962272	PF14226,PF03171	PTHR10209,PTHR10209:SF114	AT5G20400		2-oxoglutarate (2OG) and Fe(II)-dependent oxygenase superfamily protein	LOC_Os06g07932	flavonol synthase/flavanone 3-hydroxylase, putative, expressed
1	TraesCS4A02G426200	Traes_4AL_1D254E0E4	1.02344	0.581695	1.30504	2.19578	2.38526	2.66911	1.38681	1.91026	2.36562	PF02362	PTHR31391,PTHR31391:SF4	AT3G19184		AP2/B3-like transcriptional factor family protein	LOC_Os06g09420	B3 DNA binding domain containing protein, expressed
1	TraesCS7B02G130100	Traes_7BS_6D0676F00	2.71308	3.08761	2.76929	3.38272	3.69976	4.25279	2.39987	2.72461	2.09091		PTHR33429,PTHR33429:SF6				LOC_Os06g29370	expressed protein
1	TraesCS5B02G471300	Traes_5BL_BABD1DBF1	2.87905	1.2042	0.452788	4.07423	4.63612	3.23428	0.263072	0.429957	0.32846	PF00321					LOC_Os06g32350	THION12 - Plant thionin family protein precursor
1	TraesCS5B02G471300	Traes_5BL_BABD1DBF1	2.87905	1.2042	0.452788	4.07423	4.63612	3.23428	0.263072	0.429957	0.32846	PF00321		AT5G36910	THI2.2	thionin 2.2	LOC_Os06g32550	THION14 - Plant thionin family protein precursor, putative, expressed
1	TraesCS1A02G213800	Traes_1AL_C1EF04361	1.0102	1.88573	1.44578	5.13728	5.36103	4.83911	1.09877	0.604151	0.481845	PF00118	PTHR11353	AT1G24510		TCP-1/cpn60 chaperonin family protein	LOC_Os06g36700	T-complex protein, putative, expressed
1	TraesCS7A02G436000	Traes_7AL_F05316203	2.04014	1.97602	1.70664	3.03416	2.21814	2.53591	0.611363	0.695536	1.51003		PTHR22765,PTHR22765:SF56	AT3G52850	ATELP,ATELP1,ATVSR1,BP-80,BP80,BP80-1;1,BP80B,GFS1,VSR1,VSR1;1	vacuolar sorting receptor homolog 1	LOC_Os06g45380	vacuolar-sorting receptor precursor, putative, expressed
1	TraesCS6B02G431300	Traes_6BL_7B169A0FF	-0.424417	-0.449691	-0.227217	3.00337	2.9309	3.35522	-0.384755	-0.24601	-0.3301	PF00069	PTHR27006,PTHR27006:SF39	AT1G16670		Protein kinase superfamily protein	LOC_Os06g46330	Protein kinase domain containing protein, expressed
1	TraesCS7A02G432600	Traes_7AL_6499C256D	0.786923	0.759224	1.01199	2.96887	3.30942	3.36544	4.44897	4.4062	3.9982						LOC_Os06g47834	expressed protein
1	TraesCS7B02G329600	Traes_7BL_54DD032061	0.837685	0.805163	1.10961	2.00274	2.43247	2.20027	1.42988	1.44781	0.456513	PF01535,PF13041	PTHR24015,PTHR24015:SF467	AT3G61360		Tetratricopeptide repeat (TPR)-like superfamily protein	LOC_Os06g47950	tetratricopeptide-like helical, putative, expressed
1	TraesCS2A02G255700	Traes_2AL_542D9CCE4	2.06443	1.87887	1.6018	2.55302	2.72417	2.23072	0.476224	0.560276	0.508058	PF14215	PTHR13902,PTHR13902:SF66	AT2G31280	CPUORF7	conserved peptide upstream open reading frame 7	LOC_Os07g01130	pentatricopeptide containing protein, putative, expressed
1	TraesCS2A02G259900	Traes_2AL_C54414D9D	1.83235	2.54549	1.61759	3.01649	2.92214	3.35065	1.91429	1.58944	2.22558	PF03018	PTHR21495,PTHR21495:SF66	AT5G42510		Disease resistance-responsive (dirigent-like protein) family protein	LOC_Os07g01660	dirigent, putative, expressed
1	TraesCS4A02G344700	Traes_4AL_8D0C34E3D	0.0165667	0.961387	0.194618	2.90467	3.88346	1.15837	1.1061	0.961563	0.806856	PF08263,PF13855	PTHR27000,PTHR27000:SF24	AT1G33610		Leucine-rich repeat (LRR) family protein	LOC_Os07g01710	phytosulfokine receptor precursor, putative, expressed
1	TraesCS5A02G030200	Traes_5AS_E85A8390A	3.36239	3.0926	2.599	3.70645	4.29135	4.04128	0.790529	0.939483	0.8482	PF06858,PF08155	PTHR11702,PTHR11702:SF4	AT1G50920		Nucleolar GTP-binding protein	LOC_Os07g01920	nucleolar GTP-binding protein 1, putative, expressed
1	TraesCS4B02G282300	Traes_4BL_D30754659	0.513343	0.502792	1.19615	2.33052	2.0593	1.90365	1.84899	1.79073	1.81306		PTHR32133,PTHR32133:SF134				LOC_Os07g02910	OsFBL33 - F-box domain and LRR containing protein, expressed
1	TraesCS2A02G255100	Traes_2AL_E5DCB4E2E	2.71577	2.41306	2.54477	4.1214	3.75803	4.7545	0.642334	0.803718	0.705197	PF02910,PF00890	PTHR11632,PTHR11632:SF54	AT5G66760	SDH1-1	succinate dehydrogenase 1-1	LOC_Os07g04240	succinate dehydrogenase flavoprotein subunit,mitochondrial precursor, putative, expressed
1	TraesCS2B02G272500	Traes_2BL_ACB3018DD	2.95189	3.87394	2.79813	4.63854	4.45655	3.99951	1.08086	2.24041	2.05755		PTHR19384,PTHR19384:SF78	AT4G05390	ATRFNR1,RFNR1	root FNR 1	LOC_Os07g05400	ferredoxin--NADP reductase, chloroplast precursor, putative, expressed
1	TraesCS2B02G271000	Traes_2BL_1D1937EF1	2.02261	2.65318	2.45359	3.4445	3.50282	3.8655	2.72109	1.78169	2.59437	PF01266	PTHR13847,PTHR13847:SF150	AT5G67290		FAD-dependent oxidoreductase family protein	LOC_Os07g06080	FAD dependent oxidoreductase domain containing protein, expressed
1	TraesCS2A02G249300	Traes_2AL_02DAA612A	2.43798	2.85251	2.39335	3.27292	3.65965	3.18196	2.05695	1.74141	2.17191	PF07714	PTHR27001,PTHR27001:SF20	AT5G22050		Protein kinase superfamily protein	LOC_Os07g06570	receptor protein kinase CRINKLY4 precursor, putative, expressed
1	TraesCS5A02G240200	Traes_5AL_308A64766	2.97891	3.06102	2.92159	3.7328	3.2719	3.84294	2.37631	1.86958	2.50327	PF00804	PTHR19957,PTHR19957:SF126	AT3G03800	ATSYP131,SYP131	syntaxin of plants 131	LOC_Os07g07000	syntaxin, putative, expressed
1	TraesCS5B02G435800	Traes_5BL_332E14540	0.0270916	0.00816594	0.183017	3.01253	2.483	2.95409	0.0572948	0.922263	1.47259	PF14368	PTHR33044,PTHR33044:SF14	AT3G22600		Bifunctional inhibitor/lipid-transfer protein/seed storage 2S albumin superfamily protein	LOC_Os07g07930	LTPL78 - Protease inhibitor/seed storage/LTP family protein precursor, expressed
1	TraesCS5A02G051500	Traes_5AS_D4E66CB38	2.04107	1.3157	0.632358	3.56038	3.83095	4.24976	1.46296	0.612359	1.18097	PF02037,PF03730,PF02735,PF03731	PTHR12604,PTHR12604:SF2	AT1G16970	ATKU70,KU70	KU70 homolog	LOC_Os07g08729	ATP-dependent DNA helicase 2 subunit 1, putative, expressed
1	TraesCS5B02G334500	Traes_5BL_1D785AE21	1.87104	1.81696	1.05535	2.43279	2.63378	3.09908	2.68024	3.57691	2.8273		PTHR11926,PTHR11926:SF145	AT5G65550		UDP-Glycosyltransferase superfamily protein	LOC_Os07g10160	glucosyltransferase, putative, expressed
1	TraesCS5B02G334500	Traes_5BL_1D785AE21	1.87104	1.81696	1.05535	2.43279	2.63378	3.09908	2.68024	3.57691	2.8273	PF00201	PTHR11926,PTHR11926:SF217	AT5G49690		UDP-Glycosyltransferase superfamily protein	LOC_Os07g10190	glucosyltransferase, putative, expressed
1	TraesCS5B02G334500	Traes_5BL_1D785AE21	1.87104	1.81696	1.05535	2.43279	2.63378	3.09908	2.68024	3.57691	2.8273						LOC_Os07g10230	glucosyltransferase, putative, expressed
1	TraesCS2B02G509200	Traes_2BL_AACE3AEC6	0.365747	0.35132	0.489992	2.45057	1.21239	2.50653	1.86276	1.7998	2.76286	PF03168	PTHR31415,PTHR31415:SF19	AT2G35460		Late embryogenesis abundant (LEA) hydroxyproline-rich glycoprotein family	LOC_Os07g14700	harpin-induced protein 1 domain containing protein, expressed
1	TraesCS3B02G367800	Traes_3B_68095348E	0.758747	0.735058	0.954487	3.22172	3.81896	3.39875	3.91513	3.13426	3.00449	PF13439,PF00534	PTHR12526,PTHR12526:SF232	AT3G45100	SETH2	UDP-Glycosyltransferase superfamily protein	LOC_Os07g16960	glycosyl transferase, group 1 domain containing protein, expressed
1	TraesCS5A02G041100	Traes_5AS_1DD35548B	0.496307	0.483231	0.610687	2.24694	2.24489	2.2422	2.181	1.8585	2.53917	PF00996	PTHR11787,PTHR11787:SF11	AT2G44100	AT-GDI1,ATGDI1,GDI1	guanosine nucleotide diphosphate dissociation inhibitor 1	LOC_Os07g16970	rab GDP dissociation inhibitor alpha, putative, expressed
1	TraesCS6A02G078000	Traes_6AS_A18D58F43	1.10281	0.202395	1.08562	3.2799	3.068	2.61914	1.18584	0.344992	0.282939	PF00646,PF08387	PTHR32212,PTHR32212:SF93	AT3G50710		F-box/RNI-like/FBD-like domains-containing protein	LOC_Os07g18510	OsFBLD5 - F-box, LRR and FBD domain containing protein, expressed
1	TraesCS2A02G226500	Traes_2AS_561A56B55	1.00262	0.968526	0.679434	2.58806	2.04772	2.27233	2.50847	1.25731	2.22636	PF13245,PF13361	PTHR11070,PTHR11070:SF15	AT4G25120	ATSRS2,SRS2	P-loop containing nucleoside triphosphate hydrolases superfamily protein	LOC_Os07g30980	uvrD/REP helicase family protein, putative, expressed
1	TraesCS2A02G229100	Traes_2AS_B5A77CE31	0.128289	0.793475	1.30943	5.12579	4.83959	5.78164	0.946957	0.407098	0.277312	PF00168	PTHR23180,PTHR23180:SF253	AT1G23140		Calcium-dependent lipid-binding (CaLB domain) family protein	LOC_Os07g31720	GTPase activating protein, putative, expressed
1	TraesCS2B02G250400	Traes_2BS_AA880E636	1.47664	1.84692	0.837336	3.48274	3.12578	2.71867	2.55091	0.822314	2.45443	PF05911	PTHR31580,PTHR31580:SF5	AT3G05270		Plant protein of unknown function (DUF869)	LOC_Os07g32340	retrotransposon protein, putative, unclassified, expressed
1	TraesCS2B02G239500	Traes_2BS_1296C983D	0.0266207	0.639094	1.07946	2.06852	4.47326	3.24747	1.18774	0.221333	0.87569	PF02181	PTHR23213,PTHR23213:SF234	AT5G54650	ATFH5,Fh5	formin homology5	LOC_Os07g36150	formin-like protein 3 precursor, putative, expressed
1	TraesCS2B02G193700	Traes_2BS_FC5218990	2.7637	1.46424	2.2118	3.97737	3.18035	4.08778	2.13424	3.36349	2.78049	PF00646	PTHR32133,PTHR32133:SF90	AT4G33160		F-box family protein	LOC_Os07g42590	OsFBX258 - F-box domain containing protein, expressed
1	TraesCS2B02G180000	Traes_2BS_389049EDC	1.75243	1.88071	0.913956	2.97083	3.52099	2.91331	2.03238	2.1406	1.70166		PTHR31250,PTHR31250:SF4	AT3G13600		calmodulin-binding family protein	LOC_Os07g43970	calmodulin-binding protein, putative, expressed
1	TraesCS2B02G167700	Traes_2BS_5D8A12252	2.56323	2.37139	1.90662	3.33531	3.44076	2.95174	3.30386	3.36111	3.03415	PF00685	PTHR32175,PTHR32175:SF5	AT4G34420		P-loop containing nucleoside triphosphate hydrolases superfamily protein	LOC_Os07g44960	nodulation protein-related, putative, expressed
1	TraesCS1A02G379200	Traes_1AL_48F565722	-0.409621	-0.436584	-0.200742	3.1446	3.4978	3.17784	-0.367408	-0.220551	-0.309418	PF00076	PTHR12311	AT3G56510		RNA-binding (RRM/RBD/RNP motifs) family protein	LOC_Os07g46760	RNA recognition motif containing protein, putative, expressed
1	TraesCS2B02G115400	Traes_2BS_4351F4CF6	1.33908	2.12712	1.63351	2.91859	3.41729	2.98916	2.54327	1.96587	2.55946		PTHR13140,PTHR13140:SF164	AT3G55060			LOC_Os07g48700	expressed protein
1	TraesCS2B02G098100	Traes_2BS_09313A224	0.372429	0.358505	0.493348	1.72987	2.08266	2.87444	2.00247	2.49485	1.34887	PF00141	PTHR31235,PTHR31235:SF11	AT2G37130		Peroxidase superfamily protein	LOC_Os07g49360	peroxidase precursor, putative, expressed
1	TraesCS2B02G057800	Traes_2BS_90848E1C9	0.566904	-0.23475	0.0700809	4.28258	3.98346	4.64939	-0.143892	0.0449359	-0.0687555	PF00067	PTHR24298,PTHR24298:SF163	AT3G48310	CYP71A22	cytochrome P450, family 71, subfamily A, polypeptide 22	LOC_Os08g01450	cytochrome P450, putative, expressed
1	TraesCS5B02G556400	Traes_5BL_6864EDA59	1.50213	1.2379	1.26935	2.24575	2.65237	2.44837	1.58236	1.60314	0.624386	PF16200,PF01145	PTHR10264,PTHR10264:SF27	AT4G27585		SPFH/Band 7/PHB domain-containing membrane-associated protein family	LOC_Os08g06200	stomatin-like protein 2, putative, expressed
1	TraesCS1A02G100100	Traes_1AS_1A9A87C6A	1.41395	3.01427	0.671454	3.86737	4.52603	3.43143	1.78919	0.650035	0.555609	PF01738	PTHR17630,PTHR17630:SF56	AT3G23570		alpha/beta-Hydrolases superfamily protein	LOC_Os08g14000	retrotransposon protein, putative, Ty1-copia subclass, expressed
1	TraesCS2B02G055300	Traes_2BS_E7B6E117A	-0.279796	-0.318044	0.00611981	4.47376	4.75073	4.51051	-0.220632	-0.0203559	-0.140614	PF00931	PTHR23155,PTHR23155:SF557	AT3G14470		NB-ARC domain-containing disease resistance protein	LOC_Os08g16460	NBS-LRR disease resistance protein, putative, expressed
1	TraesCS2B02G030800	Traes_2BS_E1747D5FC	2.27994	2.82811	0.654453	2.86903	3.33014	3.77035	0.511193	0.636757	1.18078	PF06831	PTHR22993,PTHR22993:SF17	AT1G52500	ATFPG-1,ATFPG-2,ATMMH-1,ATMMH-2,FPG-1,FPG-2,MMH-1,MMH-2	MUTM homolog-1	LOC_Os08g21330	formamidopyrimidine-DNA glycosylase, putative, expressed
1	TraesCS5B02G070900	Traes_5BS_A8526991C	2.15194	1.93969	0.6898	3.2041	3.94117	2.17158	0.556377	2.28039	1.20108	PF00226	PTHR24078	AT3G14200		Chaperone DnaJ-domain superfamily protein	LOC_Os08g35160	heat shock protein DnaJ, putative, expressed
1	TraesCS2B02G494800	Traes_2BL_E7DE3B9C9	2.14301	2.19844	0.717551	2.90593	3.59034	3.07338	1.47005	0.70196	1.21438						LOC_Os08g37300	expressed protein
1	TraesCS7B02G141300	Traes_7BS_A381B5BD4	2.30828	1.98272	1.45405	3.37965	3.04094	3.09884	1.53266	0.799324	1.28719	PF14389,PF04784	PTHR23054,PTHR23054:SF23	AT5G66600		Protein of unknown function, DUF547	LOC_Os08g40420	ternary complex factor MIP1, putative, expressed
1	TraesCS6A02G409300	Traes_6AL_9D5673FB7	1.82067	2.54579	2.06236	2.86037	2.76266	3.02424	1.14463	0.742638	0.683775		PTHR36309,PTHR36309:SF1	AT1G05970		RNA-binding (RRM/RBD/RNP motifs) family protein	LOC_Os09g02400	RNA-binding region RNP-1, putative, expressed
1	TraesCS1B02G116800	Traes_1BS_EE609E198	2.10226	1.37713	2.07284	2.67215	3.01463	3.5569	2.81521	2.3011	2.86265		PTHR33065,PTHR33065:SF9				LOC_Os09g03210	expressed protein
1	TraesCS1B02G357300	Traes_1BL_C7164FAFB	0.680341	0.658322	0.863565	3.44608	3.56168	2.32065	3.10112	2.92255	3.58969		PTHR33207,PTHR33207:SF8				LOC_Os09g06620	OsFBX307 - F-box domain containing protein, expressed
1	TraesCS5B02G167600	Traes_5BL_5068B2E40	1.1476	2.06162	2.81748	3.88287	3.40705	3.93786	0.651222	1.4672	1.31507		PTHR33207,PTHR33207:SF7				LOC_Os09g08550	OsFBX308 - F-box domain containing protein, expressed
1	TraesCS5B02G167600	Traes_5BL_5068B2E40	1.1476	2.06162	2.81748	3.88287	3.40705	3.93786	0.651222	1.4672	1.31507	PF00646	PTHR33207,PTHR33207:SF7				LOC_Os09g08620	OsFBX309 - F-box domain containing protein, expressed
1	TraesCS2B02G110700	Traes_2BS_33981FD61	1.81516	0.566781	1.56089	4.58369	4.47581	4.32087	2.13947	1.95643	1.35733	PF08100,PF00891	PTHR11746,PTHR11746:SF108	AT4G35160		O-methyltransferase family protein	LOC_Os09g17560	O-methyltransferase, putative, expressed
1	TraesCS5B02G076900	Traes_5BS_6A54156BB	-0.108623	-0.150781	0.205347	5.57428	5.72248	3.72655	1.25081	0.176322	0.0444039	PF11838,PF01433	PTHR11533,PTHR11533:SF183	AT4G33090	APM1,ATAPM1	aminopeptidase M1	LOC_Os09g19790	puromycin-sensitive aminopeptidase, putative, expressed
1	TraesCS1A02G011100	Traes_1AS_AC7CAC6F3	1.8272	1.00938	2.2437	3.50265	4.09065	4.39133	3.66948	3.30807	2.95582	PF00203	PTHR11880,PTHR11880:SF8	AT5G47320	RPS19	ribosomal protein S19	LOC_Os09g24412	chloroplast 30S ribosomal protein S19, putative
1	TraesCS5B02G213700	Traes_5BL_E87471CC0	0.328822	0.316021	0.440378	1.66234	2.31126	2.11772	2.4441	2.12839	0.93431		PTHR22939,PTHR22939:SF94	AT5G27660		Trypsin family protein with PDZ domain	LOC_Os09g26540	expressed protein
1	TraesCS5B02G232100	Traes_5BL_D5F9F2041	-0.0609181	-0.106178	0.274183	5.98355	5.79897	5.90378	0.0088434	0.243321	0.102787	PF00628	PTHR15856,PTHR15856:SF15	AT5G22260	MS1	RING/FYVE/PHD zinc finger superfamily protein	LOC_Os09g27620	PHD-finger domain containing protein, putative, expressed
1	TraesCS5B02G233100	Traes_5BL_09D11DEEB	-0.111787	-0.13526	0.0756432	3.27869	2.93636	3.33014	0.618167	0.057468	0.721144	PF07800	PTHR31197,PTHR31197:SF6	AT1G68140		Protein of unknown function (DUF1644)	LOC_Os09g27860	expressed protein
1	TraesCS5B02G239100	Traes_5BL_94EAC97A2	1.05008	1.46743	0.26166	3.08486	3.00802	2.96577	0.129411	0.245423	0.174284		PTHR36324,PTHR36324:SF1	AT1G47410			LOC_Os09g28600	expressed protein
1	TraesCS5B02G239300	Traes_5BL_744718112	2.18092	1.70304	1.77065	2.67986	3.56697	4.28122	2.27728	3.59248	2.86176	PF12695	PTHR23024,PTHR23024:SF151	AT1G47480		alpha/beta-Hydrolases superfamily protein	LOC_Os09g28620	gibberellin receptor GID1L2, putative, expressed
1	TraesCS5B02G240200	Traes_5BL_6AFEC5789	0.811887	0.773333	0.437974	2.65258	3.13035	0.90973	2.343	1.09405	1.32766	PF12695	PTHR23024,PTHR23024:SF165	AT1G47480		alpha/beta-Hydrolases superfamily protein	LOC_Os09g28690	gibberellin receptor GID1L2, putative, expressed
1	TraesCS5B02G240000	Traes_5BL_AD734CCEF	1.1661	0.706518	0.322373	3.75472	4.16482	3.92264	0.13734	0.300214	0.949813	PF12695	PTHR23024,PTHR23024:SF171	AT3G48690	ATCXE12,CXE12	alpha/beta-Hydrolases superfamily protein	LOC_Os09g28730	gibberellin receptor GID1L2, putative, expressed
1	TraesCS5A02G264000	Traes_5AL_9CEA4EE7B	1.8966	2.20112	2.07048	4.03983	4.19051	4.0649	2.3749	0.975728	1.84684		PTHR31344,PTHR31344:SF4	AT2G42320		nucleolar protein gar2-related	LOC_Os09g31230	expressed protein
1	TraesCS6A02G131500	Traes_4BS_DDDD362D5	-0.141212	-0.159096	0.00603958	2.63253	2.49778	2.69379	1.20035	-0.00854884	-0.0724301		PTHR35715,PTHR35715:SF1	AT2G17350			LOC_Os09g31466	expressed protein
1	TraesCS5B02G269000	Traes_5BL_0E70D2AD7	0.563884	1.72863	1.34668	2.56747	3.40255	3.13949	1.88459	1.31557	1.17957	PF01370	PTHR10366,PTHR10366:SF342	AT1G76470		NAD(P)-binding Rossmann-fold superfamily protein	LOC_Os09g31502	dehydrogenase, putative, expressed
1	TraesCS5B02G288000	Traes_5BL_E07D5AB8C	0.542884	0.527488	0.675453	2.52228	2.96717	2.07353	2.28328	2.3588	2.54369	PF02519	PTHR31374,PTHR31374:SF23	AT5G50760		SAUR-like auxin-responsive protein family	LOC_Os09g32984	auxin responsive protein, putative, expressed
1	TraesCS5A02G355900	Traes_5BL_EEC64EF0F	0.806785	0.752954	0.37852	4.61589	3.44546	4.45331	0.177628	1.99718	0.247429	PF00685	PTHR11783,PTHR11783:SF80	AT3G45070		P-loop containing nucleoside triphosphate hydrolases superfamily protein	LOC_Os09g38239	sulfotransferase domain containing protein, expressed
1	TraesCS7A02G435600	Traes_7AL_71F10575E	-0.303024	-0.324306	-0.132532	3.21813	2.64603	2.48491	0.438599	-0.149091	-0.222412	PF00076	PTHR24012,PTHR24012:SF381	AT4G24770	ATRBP31,ATRBP33,CP31,RBP31	31-kDa RNA binding protein	LOC_Os09g39180	RNA recognition motif containing protein, putative, expressed
1	TraesCS3B02G116500	Traes_3B_9ED6CC725	0.713602	0.684874	0.945425	4.0751	4.52475	4.54256	3.1057	2.57871	3.18126	PF07762	PTHR33074				LOC_Os09g39280	expressed protein
1	TraesCS5A02G435700	Traes_5AL_6EE22CA41	1.2067	1.16093	0.873118	3.36732	3.58381	4.59414	3.00387	1.94941	2.45154	PF01702	PTHR21148,PTHR21148:SF26				LOC_Os10g05220	queuine tRNA-ribosyltransferase, putative, expressed
1	TraesCS4A02G041200	Traes_4AS_9A9089E0A	2.53771	2.07368	2.37366	3.25998	3.72677	3.30864	2.52027	1.71494	1.90638		PTHR37726,PTHR37726:SF2	AT2G41610			LOC_Os10g12750	expressed protein
1	TraesCS3B02G000500	Traes_3B_025FC70E8	0.586078	0.543098	0.928466	3.15114	2.73952	2.49987	0.0268185	0.136154	0.069068	PF03552	PTHR13301,PTHR13301:SF53	AT2G32530	ATCSLB03,ATCSLB3,CSLB03	cellulose synthase-like B3	LOC_Os10g20090	CSLH1 - cellulose synthase-like family H, expressed
1	TraesCS1A02G109100	Traes_1AS_4F0148D96	2.8456	1.80315	4.08582	3.87026	4.47352	4.44092	1.60429	2.52276	2.32388	PF00657	PTHR22835,PTHR22835:SF166	AT1G28640		GDSL-like Lipase/Acylhydrolase superfamily protein	LOC_Os10g25400	GDSL-like lipase/acylhydrolase, putative, expressed
1	TraesCS7A02G401200	Traes_7AL_8765F32C5	2.08794	3.57706	2.59609	4.19459	3.73875	4.25301	0.78187	0.931336	1.4477	PF09334	PTHR11946,PTHR11946:SF78	AT4G13780		methionine--tRNA ligase, putative / methionyl-tRNA synthetase, putative / MetRS, putative	LOC_Os10g26050	methionyl-tRNA synthetase, putative, expressed
1	TraesCS3B02G425000	Traes_3B_78BB288F6	0.524723	0.499515	0.729783	4.08075	3.87239	2.68883	3.07859	1.41829	3.24866		PTHR11814,PTHR11814:SF60	AT3G51895	AST12,SULTR3;1	sulfate transporter 3;1	LOC_Os10g28440	sulfate transporter 3.1, putative, expressed
1	TraesCS4B02G225200	Traes_4BL_22CDAA1BD	1.14781	1.43917	0.805853	3.78485	3.79935	3.68577	1.21776	1.8795	2.90282	PF00043,PF13417	PTHR11260,PTHR11260:SF200	AT1G10370	ATGSTU17,ERD9,GST30,GST30B	Glutathione S-transferase family protein	LOC_Os10g38700	glutathione S-transferase, putative, expressed
1	TraesCS1A02G203800	Traes_1AL_97EC41CF5	-0.0521234	-0.0938941	0.261202	5.17278	5.24695	5.59733	0.812812	0.232114	0.100183	PF08450	PTHR10426,PTHR10426:SF4	AT3G51430	SSL5,YLS2	Calcium-dependent phosphotriesterase superfamily protein	LOC_Os10g39710	strictosidine synthase, putative, expressed
1	TraesCS1A02G208900	Traes_1AL_758414040	1.91152	2.31947	1.10734	2.98434	2.93975	3.56322	2.8152	2.96978	2.11348	PF03283	PTHR21562	AT5G23870		Pectinacetylesterase family protein	LOC_Os10g40290	pectinacetylesterase domain containing protein, expressed
1	TraesCS7B02G004400	Traes_7BS_97E9B252A	1.73848	1.68945	1.75268	2.91926	4.13098	3.13973	3.07166	2.76442	3.04776	PF01150	PTHR11782,PTHR11782:SF39	AT5G18280	APY2,ATAPY2	apyrase 2	LOC_Os11g03230	nucleoside-triphosphatase, putative, expressed
1	TraesCS7B02G004400	Traes_7BS_97E9B252A	1.73848	1.68945	1.75268	2.91926	4.13098	3.13973	3.07166	2.76442	3.04776	PF01150	PTHR11782,PTHR11782:SF39	AT5G18280	APY2,ATAPY2	apyrase 2	LOC_Os11g03290	nucleoside-triphosphatase, putative, expressed
1	TraesCS5B02G131900	Traes_5BL_E1242566C	1.30629	1.48075	0.685953	2.60577	2.2918	2.89093	2.10643	1.26687	1.14215	PF00154	PTHR22942,PTHR22942:SF30	AT3G22880	ARLIM15,ATDMC1,DMC1	DNA repair (Rad51) family protein	LOC_Os11g04954	DNA repair protein Rad51, putative, expressed
1	TraesCS3B02G116100	Traes_3B_E81B0FAED	2.77441	1.90876	2.25709	4.19471	3.84628	4.56422	0.576971	0.738212	0.63984		PTHR31696,PTHR31696:SF6				LOC_Os11g05030	expressed protein
1	TraesCS5B02G119500	Traes_5BS_8DC644A0D	1.96267	1.09559	2.66425	3.58418	3.3125	4.41481	0.635754	1.88476	1.31196	PF01106	PTHR31942,PTHR31942:SF30	AT5G49940	ATCNFU2,NFU2	NIFU-like protein 2	LOC_Os11g07916	nifU, putative, expressed
1	TraesCS4B02G099800	Traes_4BS_09D1EBB88	0.288239	0.790144	1.1664	2.97027	3.3178	2.91144	0.897771	1.13368	0.989617	PF00533,PF12738	PTHR13561,PTHR13561:SF20	AT1G77320	MEI1	transcription coactivators	LOC_Os11g08660	TOPBP1A - Similar to DNA replication protein TOPBP1 from, expressed
1	TraesCS1A02G100100	Traes_1AS_1A9A87C6A	1.41395	3.01427	0.671454	3.86737	4.52603	3.43143	1.78919	0.650035	0.555609	PF12695	PTHR17630,PTHR17630:SF56	AT3G23570		alpha/beta-Hydrolases superfamily protein	LOC_Os11g17540	retrotransposon protein, putative, Ty1-copia subclass, expressed
1	TraesCS2B02G594300	Traes_2BL_CD459994C1	0.404981	0.873628	1.23333	2.30235	3.36845	2.92896	1.95769	1.20182	1.06356	PF05498	PTHR33136,PTHR33136:SF1	AT3G16570	ATRALF23,RALF23	rapid alkalinization factor 23	LOC_Os11g26880	RALFL14 - Rapid ALkalinization Factor RALF family protein precursor, expressed
1	TraesCS4B02G101500	Traes_4BS_EE827E0AE	0.625713	-0.186227	0.142801	4.59366	5.02893	4.57567	-0.0876632	0.115815	-0.00650374	PF00226,PF11926	PTHR10825,PTHR10825:SF38	AT5G18750		DNAJ heat shock N-terminal domain-containing protein	LOC_Os11g36960	dnaJ domain containing protein, expressed
1	TraesCS1B02G402100	Traes_1BL_0EABC6DF5	0.228892	0.724817	0.373771	2.93552	3.23095	0.867778	1.45507	2.00601	1.30178	PF00931	PTHR23155,PTHR23155:SF601	AT3G50950	ZAR1	HOPZ-ACTIVATED RESISTANCE 1	LOC_Os11g37050	expressed protein
1	TraesCS4B02G144800	Traes_4BS_0A93E0090	2.01792	1.57292	0.653499	3.38203	3.9623	3.48991	1.08732	0.635262	1.57615	PF01501	PTHR32116,PTHR32116:SF0	AT1G06780	GAUT6	galacturonosyltransferase 6	LOC_Os11g37980	GAUT2/LGT2, putative, expressed
1	TraesCS1A02G024200	Traes_1AS_FBC23B71F	0.377144	0.355981	0.552364	3.59408	3.04311	3.34495	2.32206	1.24474	1.77125		PTHR33065,PTHR33065:SF15				LOC_Os11g38380	expressed protein
1	TraesCS1B02G402100	Traes_1BL_0EABC6DF5	0.228892	0.724817	0.373771	2.93552	3.23095	0.867778	1.45507	2.00601	1.30178	PF00931	PTHR23155,PTHR23155:SF601	AT3G46730		NB-ARC domain-containing disease resistance protein	LOC_Os11g38440	expressed protein
1	TraesCS1B02G402100	Traes_1BL_0EABC6DF5	0.228892	0.724817	0.373771	2.93552	3.23095	0.867778	1.45507	2.00601	1.30178						LOC_Os11g38520	expressed protein
1	TraesCS4A02G481200	Traes_4AL_B8348D56E	0.69316	0.663136	0.933615	4.12103	4.81628	2.27879	4.47715	3.34022	3.19143	PF00069	PTHR27002,PTHR27002:SF153	AT4G11480	CRK32	cysteine-rich RLK (RECEPTOR-like protein kinase) 32	LOC_Os11g39420	jacalin-like lectin domain containing protein, expressed
1	TraesCS4A02G481200	Traes_4AL_B8348D56E	0.69316	0.663136	0.933615	4.12103	4.81628	2.27879	4.47715	3.34022	3.19143	PF07714,PF00069	PTHR27002,PTHR27002:SF153	AT1G11300		protein serine/threonine kinases;protein kinases;ATP binding;sugar binding;kinases;carbohydrate binding	LOC_Os11g39450	cysteine-rich receptor-like protein kinase 7 precursor, putative, expressed
1	TraesCS4A02G481200	Traes_4AL_B8348D56E	0.69316	0.663136	0.933615	4.12103	4.81628	2.27879	4.47715	3.34022	3.19143	PF00069	PTHR27002,PTHR27002:SF153	AT1G11300		protein serine/threonine kinases;protein kinases;ATP binding;sugar binding;kinases;carbohydrate binding	LOC_Os11g39530	jacalin-like lectin domain containing protein, expressed
1	TraesCS1B02G060500	Traes_1BS_25DF6A270	-0.160057	0.544286	0.116222	4.4557	4.87797	4.30231	-0.103636	0.0903086	-0.0266369	PF07887	PTHR31713,PTHR31713:SF16	AT5G57580		Calmodulin-binding protein	LOC_Os11g44340	calmodulin binding protein, putative, expressed
1	TraesCS4A02G182700	Traes_4AL_F9DCE24F4	0.745037	1.27123	0.360386	2.46824	3.28907	0.84335	1.15724	1.43563	0.892552	PF11960,PF00487	PTHR32100,PTHR32100:SF14	AT5G05580	FAD8	fatty acid desaturase 8	LOC_Os12g01370	fatty acid desaturase, putative, expressed
1	TraesCS4B02G100300	Traes_4BS_BBBA7C682	2.91097	2.54762	3.36926	3.82655	3.45669	3.46257	2.10194	1.76983	1.6327	PF00067	PTHR24282,PTHR24282:SF51	AT5G24910	CYP714A1	cytochrome P450, family 714, subfamily A, polypeptide 1	LOC_Os12g02630	cytochrome P450 72A1, putative, expressed
1	TraesCS4B02G100300	Traes_4BS_BBBA7C682	2.91097	2.54762	3.36926	3.82655	3.45669	3.46257	2.10194	1.76983	1.6327	PF00067	PTHR24282,PTHR24282:SF51	AT5G24910	CYP714A1	cytochrome P450, family 714, subfamily A, polypeptide 1	LOC_Os12g02640	cytochrome P450 72A1, putative, expressed
1	TraesCS7A02G392700	Traes_7AL_8E0D8C484	1.31763	1.27124	1.6871	3.94333	4.36935	4.66203	3.19757	2.36118	1.87469	PF05915	PTHR15664,PTHR15664:SF3	AT3G29170		Eukaryotic protein of unknown function (DUF872)	LOC_Os12g03500	expressed protein
1	TraesCS4A02G183900	Traes_4AL_4BF9712EA	2.5874	1.59192	1.64871	3.58125	3.47763	3.38951	2.15535	1.9922	1.82447	PF05910	PTHR31972,PTHR31972:SF17	AT2G27770		Plant protein of unknown function (DUF868)	LOC_Os12g05360	ligA, putative, expressed
1	TraesCS4B02G104200	Traes_4BS_F8306A9EE1	1.19802	0.45627	0.0266906	3.13419	3.73422	1.79165	-0.123793	0.00852609	-0.072052		PTHR34808,PTHR34808:SF2	AT4G33467			LOC_Os12g08700	expressed protein
1	TraesCS2B02G100800	Traes_2BS_A1F541056	1.71371	0.783238	1.11162	2.04687	2.69036	2.60684	1.2033	0.456175	0.408366	PF03018,PF01419	PTHR21495,PTHR21495:SF81	AT1G19715		Mannose-binding lectin superfamily protein	LOC_Os12g09700	Jacalin-like lectin domain containing protein, putative, expressed
1	TraesCS4A02G227100	Traes_4AL_392D11798	2.19481	2.9822	2.44134	3.38741	4.13494	3.24215	2.44784	1.78111	2.21504	PF04669	PTHR31444,PTHR31444:SF5	AT4G09990		Protein of unknown function (DUF579)	LOC_Os12g10320	plant-specific domain TIGR01627 family protein, expressed
1	TraesCS1B02G438600	Traes_1BL_78443376F	0.203274	0.183467	0.367334	2.51237	3.21744	3.25277	1.49028	0.351008	2.1911	PF00931	PTHR23155,PTHR23155:SF578	AT5G43470	HRT,RCY1,RPP8	Disease resistance protein (CC-NBS-LRR class) family	LOC_Os12g17480	MLA12, putative, expressed
1	TraesCS3A02G093900	Traes_3AS_075D3EB21	0.533698	2.93487	0.825134	5.03343	5.18216	5.79044	1.96654	2.01477	0.673317	PF00280	PTHR33091,PTHR33091:SF8	AT2G38870		Serine protease inhibitor, potato inhibitor I-type family protein	LOC_Os12g25090	expressed protein
1	TraesCS5B02G113800	Traes_5BS_1B7F34696	1.57579	0.606351	0.872403	4.81923	2.82777	4.71428	2.16994	2.53877	3.32805	PF00806	PTHR12537,PTHR12537:SF75	AT1G78160	APUM7,PUM7	pumilio 7	LOC_Os12g31000	pumilio-family RNA binding repeat domain containing protein, expressed
1	TraesCS1A02G026800	Traes_1AS_295F9FA6C	-0.185607	-0.227636	0.128712	4.60168	5.76803	5.39642	-0.120559	0.099626	-0.0325643	PF00280	PTHR33091,PTHR33091:SF10	AT2G38870		Serine protease inhibitor, potato inhibitor I-type family protein	LOC_Os12g36210	inhibitor I family protein, putative, expressed
1	TraesCS5B02G084900	Traes_5BS_263D46511	2.81127	2.23891	1.91291	3.9363	3.29005	3.81558	3.19149	3.04304	2.68476	PF01490	PTHR22950,PTHR22950:SF249	AT2G39130		Transmembrane amino acid transporter family protein	LOC_Os12g38570	transmembrane amino acid transporter protein, putative, expressed
1	TraesCS5B02G377500	Traes_5BL_692FEF87A	1.34471	1.50977	0.782999	2.09936	2.55143	2.73278	1.63899	1.66053	1.74927	PF00249,PF00538	PTHR21717,PTHR21717:SF19	AT1G49950	ATTRB1,TRB1	telomere repeat binding factor 1	LOC_Os12g41920	single myb histone, putative, expressed
1	TraesCS5B02G024200	Traes_5BS_D20B1F49B	0.0973819	2.676	0.345111	4.05027	4.20494	4.24204	0.147272	0.321508	0.215936						LOC_Os12g42830	expressed protein
2	TraesCS3B02G076900	Traes_3B_B54F5F4AC	3.42323	5.23251	4.36085	3.30428	3.5671	2.35559	4.65799	3.94149	4.40839	PF00069,PF00314	PTHR27002,PTHR27002:SF38	AT4G32300	SD2-5	S-domain-2 5	LOC_Os01g02310	expressed protein
2	TraesCS3A02G012900	Traes_3AS_373FCB7E9	5.14894	4.98527	5.20498	4.20902	4.40087	3.8932	2.79739	2.92447	3.36624	PF00069	PTHR27009,PTHR27009:SF20	AT1G66910		Protein kinase superfamily protein	LOC_Os01g02400	protein kinase domain containing protein, expressed
2	TraesCS3A02G012900	Traes_3AS_373FCB7E9	5.14894	4.98527	5.20498	4.20902	4.40087	3.8932	2.79739	2.92447	3.36624	PF00069	PTHR27009,PTHR27009:SF20	AT1G66930		Protein kinase superfamily protein	LOC_Os01g02460	receptor kinase LRK10, putative, expressed
2	TraesCS1B02G020600	Traes_1BS_EC27CC4EA	5.83295	5.53574	6.23415	2.92361	3.33201	3.2794	6.87157	7.07061	7.25482	PF07714	PTHR27009,PTHR27009:SF6	AT5G38280	PR5K	PR5-like receptor kinase	LOC_Os01g02700	protein kinase domain containing protein, expressed
2	TraesCS3A02G017100	Traes_3AS_F0293A3A9	6.2801	5.93641	6.43112	1.65455	1.7012	1.75629	6.3782	6.26752	6.37833	PF13947,PF00069	PTHR27009,PTHR27009:SF9	AT1G66920		Protein kinase superfamily protein	LOC_Os01g02800	receptor-like kinase ARK1AS, putative, expressed
2	TraesCS1B02G020600	Traes_1BS_EC27CC4EA	5.83295	5.53574	6.23415	2.92361	3.33201	3.2794	6.87157	7.07061	7.25482		PTHR27009,PTHR27009:SF6				LOC_Os01g02830	receptor-like kinase ARK1AS, putative, expressed
2	TraesCS3A02G012900	Traes_3AS_373FCB7E9	5.14894	4.98527	5.20498	4.20902	4.40087	3.8932	2.79739	2.92447	3.36624	PF00069	PTHR27009,PTHR27009:SF20	AT1G66980	SNC4	suppressor of npr1-1 constitutive 4	LOC_Os01g02840	resistance-related receptor-like kinase, putative, expressed
2	TraesCS3B02G054200	Traes_3B_3571418BC	5.89459	5.56081	6.36751	1.62395	1.67113	1.7268	6.51756	6.67833	6.39097		PTHR10315,PTHR10315:SF46	AT5G37890		Protein with RING/U-box and TRAF-like domains	LOC_Os01g03170	seven in absentia protein family protein, expressed
2	TraesCS3B02G253500	Traes_3B_DAC6C58D5	5.78637	5.29256	5.23024	1.24754	1.29434	1.34939	5.51853	4.84431	4.94644	PF03468,PF03469	PTHR21596,PTHR21596:SF26	AT1G15910		XH/XS domain-containing protein	LOC_Os01g03570	transcription factor X1, putative, expressed
2	TraesCS3B02G037100	Traes_3B_FFEBBAA70	6.64202	5.78113	2.75793	3.29074	3.94192	3.90181	3.03838	2.00965	2.21466	PF00228	PTHR33479,PTHR33479:SF3				LOC_Os01g03680	BBTI8 - Bowman-Birk type bran trypsin inhibitor precursor, expressed
2	TraesCS3B02G040900	Traes_3B_2BC989BE8	4.03793	5.54192	3.07251	3.46777	3.48022	3.69012	5.11548	6.04531	5.45405	PF16916,PF01545	PTHR11562,PTHR11562:SF20	AT1G16310		Cation efflux family protein	LOC_Os01g03914	cation efflux family protein, putative, expressed
2	TraesCS3B02G059000	Traes_3B_4E0EB11C0	5.5819	4.77557	5.88737	1.26807	1.31515	1.37054	5.03287	5.33137	5.41801	PF13947	PTHR27005,PTHR27005:SF55	AT1G66920		Protein kinase superfamily protein	LOC_Os01g04409	OsWAK1 - OsWAK receptor-like cytoplasmic kinase OsWAK-RLCK, expressed
2	TraesCS3B02G056600	Traes_3B_E5BE0FF75	3.10588	2.32724	4.013	2.36414	1.01368	1.07592	6.19373	6.27627	6.48912	PF13947	PTHR33138,PTHR33138:SF9				LOC_Os01g04470	expressed protein
2	TraesCS6B02G006500	Traes_6BS_4CCAF39B9	5.08835	4.25158	5.70551	1.13401	1.18143	1.2371	5.70103	4.39663	5.0573	PF13947,PF00069	PTHR27009,PTHR27009:SF10	AT4G18250		receptor serine/threonine kinase, putative	LOC_Os01g04480	expressed protein
2	TraesCS3B02G056600	Traes_3B_E5BE0FF75	3.10588	2.32724	4.013	2.36414	1.01368	1.07592	6.19373	6.27627	6.48912	PF14380	PTHR27009,PTHR27009:SF10	AT1G18390		Protein kinase superfamily protein	LOC_Os01g04540	serine/threonine-protein kinase At1g18390 precursor, putative, expressed
2	TraesCS3B02G073700	Traes_3B_1D7FCE7C8	5.05364	4.27671	5.2727	2.85531	3.08284	2.69363	4.81464	4.93787	4.90832						LOC_Os01g05100	expressed protein
2	TraesCS6B02G241800	Traes_6BL_218BAC3E0	6.35385	6.37928	5.83927	1.44667	1.49475	1.55132	5.77151	5.52153	5.13082						LOC_Os01g05530	expressed protein
2	TraesCS4A02G397700	Traes_4AL_943FCA99D	3.48888	3.48881	5.29959	3.07779	3.7053	3.28488	5.01013	4.43237	5.2407	PF00069	PTHR27000,PTHR27000:SF164	AT3G47570		Leucine-rich repeat protein kinase family protein	LOC_Os01g05870	receptor kinase, putative, expressed
2	TraesCS3B02G153500	Traes_3B_96C69650C	6.28885	6.20329	6.24546	3.98132	4.08464	3.68737	5.71471	5.60683	5.51166	PF03485,PF00750	PTHR11956,PTHR11956:SF5	AT1G66530		Arginyl-tRNA synthetase, class Ic	LOC_Os01g06510	arginyl-tRNA synthetase, putative, expressed
2	TraesCS5B02G344200	Traes_5BL_7F0FD1538	5.03398	5.09832	5.02639	1.16491	1.21017	1.26344	5.07845	4.73174	4.90534	PF00847	PTHR31241,PTHR31241:SF2	AT2G40340	AtERF48,DREB2C	Integrase-type DNA-binding superfamily protein	LOC_Os01g07120	AP2 domain containing protein, expressed
2	TraesCS4A02G244000	Traes_4AL_C8F8EA97C	4.18455	4.36669	4.79425	3.36668	3.90009	3.89147	4.70852	4.64177	4.64486	PF00400,PF08149	PTHR14085,PTHR14085:SF3	AT3G10530		Transducin/WD40 repeat-like superfamily protein	LOC_Os01g08770	WD domain, G-beta repeat domain containing protein, expressed
2	TraesCS3B02G161200	Traes_3B_8865F92B1	3.90487	3.78087	3.43074	2.98721	2.72774	3.19024	3.7298	3.69672	4.05607		PTHR34368,PTHR34368:SF2	AT5G11870		Alkaline phytoceramidase (aPHC)	LOC_Os01g10100	expressed protein
2	TraesCS3B02G166500	Traes_3B_A345B428B	3.85643	2.26601	6.66915	2.9439	3.16391	2.87964	3.66696	5.17639	4.27262	PF13906,PF13520	PTHR11785,PTHR11785:SF267	AT2G34960	CAT5	cationic amino acid transporter 5	LOC_Os01g11160	amino acid permease family protein, putative, expressed
2	TraesCS3B02G177400	Traes_3B_F6788C11B	4.65683	5.05811	3.70334	3.58498	3.34701	4.06975	5.01944	4.41334	4.37766	PF01926	PTHR11649,PTHR11649:SF5	AT5G39960		GTP binding;GTP binding	LOC_Os01g12540	GTPase of unknown function domain containing protein, putative, expressed
2	TraesCS3B02G181200	Traes_3B_FA367030D	3.86145	5.15246	4.03983	2.6587	3.61229	3.14188	4.2338	5.02425	4.68607	PF00400	PTHR22844,PTHR22844:SF205	AT3G06880		Transducin/WD40 repeat-like superfamily protein	LOC_Os01g12930	U-box domain containing protein, expressed
2	TraesCS3B02G197300	Traes_3B_E2B9430D1	5.27727	6.52981	4.85717	4.06258	4.42924	4.55497	5.32851	5.61433	5.2625	PF11700	PTHR31585,PTHR31585:SF7	AT5G54860		Major facilitator superfamily protein	LOC_Os01g14100	BT1 family protein, putative, expressed
2	TraesCS7A02G132200	Traes_7AS_B5A965B6D	5.57816	5.7045	5.54413	3.95198	4.49382	4.17753	4.27483	4.57868	4.49272	PF00560,PF00931	PTHR23155	AT3G14470		NB-ARC domain-containing disease resistance protein	LOC_Os01g15580	disease resistance protein RGA2, putative, expressed
2	TraesCS7A02G521000	Traes_7AL_D88450A3C	5.8762	5.20386	7.22494	4.03036	3.8248	3.8415	5.51249	6.65813	6.8181	PF16486,PF16488,PF08699,PF02170,PF02171	PTHR22891,PTHR22891:SF20	AT2G27040	AGO4,OCP11	Argonaute family protein	LOC_Os01g16870	argonaute, putative, expressed
2	TraesCS3A02G189100	Traes_3B_C694410B3	4.28597	4.35391	4.07595	2.84135	2.93097	3.45547	4.01912	3.86467	3.54258	PF01080	PTHR10202,PTHR10202:SF15	AT1G08700	PS1	Presenilin-1	LOC_Os01g16930	presenilin, putative, expressed
2	TraesCS7B02G342900	Traes_7BL_B8AF84E44	6.12566	5.92109	5.98243	1.88469	1.46521	1.52042	5.5973	4.98304	5.10045	PF13365	PTHR22939,PTHR22939:SF103	AT5G27660		Trypsin family protein with PDZ domain	LOC_Os01g17070	OsDegp1 - Putative Deg protease homologue, expressed
2	TraesCS3B02G159700	Traes_3B_EBBDB0AA7	5.22505	5.11706	5.56328	3.94518	4.63759	3.62999	4.76129	5.01509	4.71402	PF00182	PTHR22595,PTHR22595:SF54	AT1G02360		Chitinase family protein	LOC_Os01g18400	CHIT10 - Chitinase family protein precursor, expressed
2	TraesCS7A02G472200	Traes_7AL_E3F67A0861	5.09217	4.5733	4.65342	2.56952	1.21957	2.13307	4.01094	3.37295	3.84986		PTHR23155,PTHR23155:SF484	AT1G58410		Disease resistance protein (CC-NBS-LRR class) family	LOC_Os01g24820	NB-ARC domain containing protein, expressed
2	TraesCS5B02G049100	Traes_5BS_31F189259	6.48656	5.45772	7.64731	1.90498	2.88339	4.06506	6.78911	5.9426	5.05772	PF00462	PTHR10168,PTHR10168:SF92	AT2G47870		Thioredoxin superfamily protein	LOC_Os01g27140	OsGrx_C7 - glutaredoxin subgroup III, expressed
2	TraesCS5A02G024100	Traes_5AS_C7A2BE5AD	4.63448	5.61028	4.04414	2.54715	2.8168	3.46309	5.15238	5.59796	5.14854	PF00043,PF02798	PTHR11260,PTHR11260:SF235	AT3G62760	ATGSTF13	Glutathione S-transferase family protein	LOC_Os01g27210	glutathione S-transferase, putative, expressed
2	TraesCS5A02G024100	Traes_5AS_C7A2BE5AD	4.63448	5.61028	4.04414	2.54715	2.8168	3.46309	5.15238	5.59796	5.14854	PF00043	PTHR11260,PTHR11260:SF235	AT2G30870	ATGSTF10,ATGSTF4,ERD13,GSTF10	glutathione S-transferase PHI 10	LOC_Os01g27360	glutathione S-transferase, putative, expressed
2	TraesCS5B02G467700	Traes_5BL_35DBFBEEC	5.1829	5.16478	4.78202	2.01686	2.54014	2.4378	3.34318	3.84345	3.30131	PF00646	PTHR32133,PTHR32133:SF96	AT3G10240		F-box and associated interaction domains-containing protein	LOC_Os01g28150	OsFBX6 - F-box domain containing protein, expressed
2	TraesCS5B02G420100	Traes_5BL_397FF2DD9	5.06285	4.75299	4.69866	1.26073	2.12543	1.87105	4.94009	4.72722	4.32355	PF04427	PTHR12728,PTHR12728:SF0	AT3G23620		Ribosomal RNA processing Brix domain protein	LOC_Os01g33030	Brix domain containing protein, putative, expressed
2	TraesCS3B02G240200	Traes_3B_E408A7B56	5.06126	4.36082	4.37282	2.86383	1.26496	2.62779	2.73743	4.06006	4.74033	PF03106	PTHR31221,PTHR31221:SF5	AT5G26170	ATWRKY50,WRKY50	WRKY DNA-binding protein 50	LOC_Os01g40260	WRKY77, expressed
2	TraesCS1B02G465900	Traes_1BL_3187C7C75	4.9207	4.69929	4.90048	1.18799	1.74272	1.28265	4.90884	4.71773	4.91873	PF08263,PF13855	PTHR27004,PTHR27004:SF36	AT2G34930		disease resistance family protein / LRR family protein	LOC_Os01g41770	leucine rich repeat protein, putative, expressed
2	TraesCS2A02G562100	Traes_2AL_0AFFB2616	5.42586	5.5452	5.43748	3.18065	4.41918	3.62219	5.87679	5.95506	6.31551	PF03169	PTHR22601,PTHR22601:SF11	AT5G64410	ATOPT4,OPT4	oligopeptide transporter 4	LOC_Os01g43940	oligopeptide transporter, putative, expressed
2	TraesCS7B02G254500	Traes_4BS_150B8BDE7	5.62485	5.81427	5.44745	3.21311	4.23277	3.73543	5.51605	4.7077	4.9246			AT3G51700		PIF1 helicase	LOC_Os01g43980	retrotransposon protein, putative, unclassified, expressed
2	TraesCS3B02G253500	Traes_3B_DAC6C58D5	5.78637	5.29256	5.23024	1.24754	1.29434	1.34939	5.51853	4.84431	4.94644	PF03468,PF03469	PTHR21596,PTHR21596:SF26	AT1G15910		XH/XS domain-containing protein	LOC_Os01g44230	transcription factor X1, putative, expressed
2	TraesCS3B02G305200	Traes_3B_F868313ED	5.00108	5.04916	5.35982	4.48988	4.63866	3.94217	5.10962	4.96524	5.06704	PF13639	PTHR14155,PTHR14155:SF121	AT1G04790		RING/U-box superfamily protein	LOC_Os01g48310	expressed protein
2	TraesCS4B02G312300	Traes_4BL_9CDB177D0	5.52995	6.71256	5.42237	2.99731	2.9525	3.06073	4.57709	4.31567	3.53911	PF00067	PTHR24301,PTHR24301:SF5	AT2G26170	CYP711A1,MAX1	cytochrome P450, family 711, subfamily A, polypeptide 1	LOC_Os01g50590	cytochrome P450, putative, expressed
2	TraesCS6B02G337800	Traes_6BL_A32D31924	4.78812	5.10806	5.12153	2.08517	1.34521	1.91077	4.80196	4.71893	4.84549	PF00400,PF12657	PTHR15496,PTHR15496:SF2	AT3G49400		Transducin/WD40 repeat-like superfamily protein	LOC_Os01g50690	WD domain, G-beta repeat domain containing protein, expressed
2	TraesCS6B02G187700	Traes_6BS_C3F03F6F8	5.24145	5.7829	5.10946	1.27324	1.31992	1.37486	5.36896	5.43365	5.01633	PF00258	PTHR19384,PTHR19384:SF10	AT3G02280		Flavodoxin family protein	LOC_Os01g53250	NADPH reductase, putative, expressed
2	TraesCS3B02G311300	Traes_3B_BEC85050E	5.26691	5.0271	6.67683	3.87272	3.45445	2.72567	5.25295	6.4045	6.16692	PF07983,PF00332	PTHR32227,PTHR32227:SF88	AT5G56590		O-Glycosyl hydrolases family 17 protein	LOC_Os01g53750	glucan endo-1,3-beta-glucosidase precursor, putative, expressed
2	TraesCS3B02G330000	Traes_3B_78CFFB195	4.22892	4.10837	4.08417	3.23934	3.58227	2.98437	4.39433	4.66795	4.16925	PF14009	PTHR33052,PTHR33052:SF26	AT1G29195			LOC_Os01g55370	expressed protein
2	TraesCS3B02G335900	Traes_3B_C577229F1	4.13621	5.22782	3.45247	3.45682	3.79867	3.58803	3.51961	6.34353	6.41383		PTHR34775,PTHR34775:SF2				LOC_Os01g56020	expressed protein
2	TraesCS3B02G341500	Traes_3B_C06FCD3F4	4.97653	4.93353	4.96997	3.94539	4.34593	4.1137	4.56073	4.51245	4.5688	PF01915,PF00933	PTHR30620,PTHR30620:SF43	AT5G20950		Glycosyl hydrolase family protein	LOC_Os01g56510	periplasmic beta-glucosidase precursor, putative, expressed
2	TraesCS3B02G354400	Traes_3B_35191C94B	4.57645	4.43787	4.14828	3.52892	3.49652	3.61512	3.46985	2.53745	3.54108	PF13855,PF00931	PTHR23155,PTHR23155:SF512	AT4G26090	RPS2	NB-ARC domain-containing disease resistance protein	LOC_Os01g57870	disease resistance protein RPS2, putative, expressed
2	TraesCS3B02G357400	Traes_3B_8D377F54E	4.69316	4.94465	5.48512	3.04526	3.01923	1.564	4.244	4.77506	4.83769	PF00097	PTHR10825,PTHR10825:SF33	AT5G44280	ATRING1A,RING1A	RING 1A	LOC_Os01g58400	zinc finger C3HC4 type family protein, putative, expressed
2	TraesCS3B02G101700	Traes_3B_9C8649BBD	6.645	6.4963	6.62588	3.11122	2.63721	2.95682	5.978	5.63127	5.18752	PF00931	PTHR23155,PTHR23155:SF573	AT1G12220	RPS5	Disease resistance protein (CC-NBS-LRR class) family	LOC_Os01g58530	NB-ARC/LRR disease resistance protein, putative, expressed
2	TraesCS3B02G359800	Traes_3B_AE0A8F5D4	7.28463	7.22612	5.44095	1.32203	1.37412	1.97623	6.12084	3.96656	4.11031	PF14008,PF16656,PF00149	PTHR22953,PTHR22953:SF18	AT5G50400	ATPAP27,PAP27	purple acid phosphatase 27	LOC_Os01g58640	nucleotide pyrophosphatase/phosphodiesterase, putative, expressed
2	TraesCS3B02G367500	Traes_3B_25320ED72	4.89578	5.07455	5.36247	4.46819	4.44263	3.68232	3.7735	4.00415	3.47095	PF00249	PTHR10641,PTHR10641:SF475	AT5G06100	ATMYB33,MYB33	myb domain protein 33	LOC_Os01g59660	MYB family transcription factor, putative, expressed
2	TraesCS3A02G340300	Traes_3B_529EB2559	4.51317	4.8947	4.4108	3.97501	3.47871	3.86551	4.74951	6.31665	6.04101	PF04678	PTHR13462,PTHR13462:SF19	AT1G57610		Protein of unknown function (DUF607)	LOC_Os01g60110	E2F-related protein, putative, expressed
2	TraesCS4B02G119600	Traes_4BS_6FD4DB601	5.03729	5.08396	4.834	4.22637	3.87856	3.93184	4.15957	4.26406	4.15365		PTHR27000,PTHR27000:SF162	AT3G56370		Leucine-rich repeat protein kinase family protein	LOC_Os01g60670	receptor-like protein kinase precursor, putative, expressed
2	TraesCS6A02G379300	Traes_6BL_B2C1502D0	4.62494	5.17066	3.54974	2.7303	2.68345	2.62059	3.7396	3.37676	3.01716		PTHR23240,PTHR23240:SF11	AT1G19025		DNA repair metallo-beta-lactamase family protein	LOC_Os01g65890	DNA repair metallo-beta-lactamase, putative, expressed
2	TraesCS1B02G272200	Traes_1BL_533D05ED2	4.5724	5.87931	4.95535	3.81845	3.40751	3.72184	5.29642	5.43689	5.81218	PF03094	PTHR31942,PTHR31942:SF19	AT4G02600	ATMLO1,MLO1	Seven transmembrane MLO family protein	LOC_Os01g66510	MLO domain containing protein, putative, expressed
2	TraesCS5B02G328700	Traes_5BL_68F8D5FF1	4.36732	3.80435	4.01585	5.33878	4.71149	3.28015	6.41274	5.77243	6.11775		PTHR16223,PTHR16223:SF33				LOC_Os01g67480	helix-loop-helix DNA-binding domain containing protein, expressed
2	TraesCS3B02G426200	Traes_3B_FD632D97E	6.18023	5.95496	5.37968	1.414	1.48947	1.96991	2.76898	2.25292	2.93102	PF00501	PTHR24096,PTHR24096:SF234	AT5G63380		AMP-dependent synthetase and ligase family protein	LOC_Os01g67530	AMP-binding enzyme, putative, expressed
2	TraesCS3B02G426200	Traes_3B_FD632D97E	6.18023	5.95496	5.37968	1.414	1.48947	1.96991	2.76898	2.25292	2.93102	PF13193,PF00501	PTHR24096,PTHR24096:SF234	AT5G63380		AMP-dependent synthetase and ligase family protein	LOC_Os01g67540	AMP-binding domain containing protein, expressed
2	TraesCS3A02G432600	Traes_3AL_335A6B47A	5.7874	5.47043	6.84131	3.84188	4.82896	4.7863	4.59138	5.02376	4.1497						LOC_Os01g69840	expressed protein
2	TraesCS3B02G513500	Traes_3B_7E398D147	4.46022	4.59998	3.93192	2.91786	2.87346	3.85624	3.05644	5.13945	5.10787	PF14543,PF14541	PTHR13683,PTHR13683:SF368	AT1G03230		Eukaryotic aspartyl protease family protein	LOC_Os01g71080	xylanase inhibitor, putative, expressed
2	TraesCS3B02G524800	Traes_3B_B8697F82E	6.28721	5.75031	5.38364	2.69194	2.54625	3.79397	5.16803	4.98899	6.28609	PF00332	PTHR32227,PTHR32227:SF94	AT3G57260	BG2,BGL2,PR-2,PR2	beta-1,3-glucanase 2	LOC_Os01g71380	glycosyl hydrolases family 17, putative, expressed
2	TraesCS6B02G080800	Traes_6BS_F67E13A47	4.56171	4.36194	4.10966	3.41706	1.92527	3.04829	4.72334	3.60165	4.3175	PF08244,PF00251	PTHR31953,PTHR31953:SF9	AT1G55120	AtcwINV3,ATFRUCT5,FRUCT5	beta-fructofuranosidase 5	LOC_Os01g73580	glycosyl hydrolases, putative, expressed
2	TraesCS6A02G162500	Traes_6AS_B0C8CD0E5	4.99651	4.75105	4.81277	3.18035	4.27211	3.48704	4.69556	4.49878	4.24745	PF01535	PTHR24015,PTHR24015:SF350	AT3G02490		Pentatricopeptide repeat (PPR) superfamily protein	LOC_Os01g73950	PPR repeat containing protein, expressed
2	TraesCS3B02G610800	Traes_3B_3B210BD36	5.83353	5.6426	5.82089	1.81781	3.32403	3.3395	3.71552	3.67159	3.02588	PF00076	PTHR24012,PTHR24012:SF394	AT4G13850	ATGRP2,GR-RBP2,GRP2	glycine-rich RNA-binding protein 2	LOC_Os01g74340	RNA recognition motif containing protein, putative, expressed
2	TraesCS3B02G603900	Traes_3B_3AC157AA1	5.23055	5.17411	4.61315	3.36442	2.85544	3.97027	4.81789	4.55651	4.35413						LOC_Os01g74550	transposon protein, putative, unclassified, expressed
2	TraesCS5B02G460700	Traes_5BL_74102FAB5	4.49265	3.92552	4.11279	2.82044	4.12362	3.146	4.74071	4.33527	4.47987	PF00707,PF05198	PTHR10938,PTHR10938:SF2	AT1G34360		translation initiation factor 3 (IF-3) family protein	LOC_Os02g01110	translation initiation factor IF-3, putative, expressed
2	TraesCS6A02G085300	Traes_6AS_626388FA8	5.78427	5.63072	5.07799	4.97105	4.65001	4.66475	4.59086	4.35076	4.25147	PF02866,PF00056	PTHR11540,PTHR11540:SF3	AT4G17260		Lactate/malate dehydrogenase family protein	LOC_Os02g01510	lactate/malate dehydrogenase, putative, expressed
2	TraesCS6A02G036100	Traes_6AS_E1707A5FA	3.48413	5.21202	3.4218	2.59151	2.82215	2.61923	3.38435	3.69766	4.11997	PF00450	PTHR11802,PTHR11802:SF74	AT3G45010	scpl48	serine carboxypeptidase-like 48	LOC_Os02g02320	OsSCP6 - Putative Serine Carboxypeptidase homologue, expressed
2	TraesCS6A02G067700	Traes_6AS_6D2AFCF7F	6.34306	6.71422	6.37657	1.97512	2.41954	3.74151	5.92092	6.81586	6.59838	PF01397,PF03936	PTHR31225,PTHR31225:SF0	AT1G61680	ATTPS14,TPS14	terpene synthase 14	LOC_Os02g02930	terpene synthase, putative, expressed
2	TraesCS6B02G110000	Traes_6BS_B5689DD21	5.11795	5.12249	4.70755	4.06832	3.76411	4.25156	4.79832	3.8453	4.44704			AT5G45610	SUV2	protein dimerizations	LOC_Os02g03590	expressed protein
2	TraesCS6A02G102300	Traes_6AS_174DF9EAB	5.49935	5.42454	5.59586	4.98257	3.89727	4.8033	4.61749	4.17232	4.61887	PF16561	PTHR10343,PTHR10343:SF61	AT5G39790		5\'-AMP-activated protein kinase-related	LOC_Os02g04330	5-AMP-activated protein kinase beta-1 subunit-related, putative, expressed
2	TraesCS6B02G409900	Traes_1BS_B3DD4EDDD	7.1957	7.41608	7.55258	2.21642	2.25772	2.70351	7.65011	6.9125	7.24242		PTHR22594,PTHR22594:SF32	AT4G31180		Class II aminoacyl-tRNA and biotin synthetases superfamily protein	LOC_Os02g04700	tRNA synthetases class II domain containing protein, expressed
2	TraesCS6B02G163100	Traes_6BS_882CD0D88	6.93989	7.21324	7.32753	2.93115	3.00024	2.81212	7.49879	7.40749	7.46487	PF14531,PF03822	PTHR24347,PTHR24347:SF237	AT5G58380	CIPK10,PKS2,SIP1,SNRK3.8	SOS3-interacting protein 1	LOC_Os02g06570	CAMK_KIN1/SNF1/Nim1_like.13 - CAMK includes calcium/calmodulin depedent protein kinases, expressed
2	TraesCS6A02G141300	Traes_6AS_17222BA2C1	5.18979	5.46374	5.56283	3.77701	3.88776	3.38091	3.31435	2.90463	3.35339	PF01730	PTHR33620,PTHR33620:SF1	AT1G21840	UREF	urease accessory protein F	LOC_Os02g07150	urease accessory protein F, putative, expressed
2	TraesCS6A02G141800	Traes_6AS_06AD3375F	4.42401	4.88898	5.31516	3.1186	3.32006	3.62269	4.58874	4.03628	4.40761		PTHR35549,PTHR35549:SF1	AT3G06880		Transducin/WD40 repeat-like superfamily protein	LOC_Os02g07190	expressed protein
2	TraesCS6A02G143700	Traes_6AS_F061F607E	4.78835	4.1995	6.81925	2.83375	2.76165	1.56113	4.37637	5.91298	5.83587	PF00067	PTHR24298,PTHR24298:SF94	AT2G24180	CYP71B6	cytochrome p450 71b6	LOC_Os02g09200	cytochrome P450 71D10, putative, expressed
2	TraesCS2B02G093100	Traes_2BS_011B0377F	8.07555	8.2269	7.31156	0.532968	0.598083	1.37892	0.629766	0.879976	1.45477	PF00067	PTHR24298,PTHR24298:SF94	AT1G13110	CYP71B7	cytochrome P450, family 71 subfamily B, polypeptide 7	LOC_Os02g09250	cytochrome P450 71D10, putative, expressed
2	TraesCS6A02G174200	Traes_6AS_982428823	6.57312	6.13471	6.92756	1.87493	2.34215	1.97254	6.72942	6.75204	6.82819		PTHR30353,PTHR30353:SF1	AT4G13150			LOC_Os02g09440	expressed protein
2	TraesCS7B02G291900	Traes_7BL_756DF9D13	4.89816	4.95258	5.3071	3.86969	4.42864	4.02577	4.89588	4.55346	5.1304	PF00560,PF13855,PF00069	PTHR27001,PTHR27001:SF94	AT4G22130	SRF8	STRUBBELIG-receptor family 8	LOC_Os02g09740	STRUBBELIG-RECEPTOR FAMILY 7 precursor, putative, expressed
2	TraesCS7B02G175100	Traes_4DS_B191C76EE	6.5199	6.49303	6.62955	2.06805	1.67727	1.73221	5.69309	5.81328	5.70301						LOC_Os02g10490	expressed protein
2	TraesCS6A02G175500	Traes_6DS_7430643D6	5.35706	5.12093	5.31752	4.58387	4.0214	4.26046	4.81902	4.99804	4.85591	PF08238	PTHR11102	AT2G25570		binding	LOC_Os02g10820	Sel1 repeat domain containing protein, putative, expressed
2	TraesCS2B02G051500	Traes_2BS_523B3C97E	6.68419	6.53523	6.41041	2.68436	3.55756	2.55038	6.55805	6.26956	6.41557	PF00400	PTHR19876,PTHR19876:SF6	AT1G52360		Coatomer, beta\' subunit	LOC_Os02g11830	coatomer subunit beta, putative, expressed
2	TraesCS4A02G483000	Traes_4AL_078D650CB	4.95598	4.8428	5.61149	0.988285	1.03453	1.08883	3.66592	3.95912	4.76677	PF07714	PTHR27000,PTHR27000:SF155	AT5G25930		Protein kinase family protein with leucine-rich repeat domain	LOC_Os02g13410	leucine-rich repeat family protein, putative, expressed
2	TraesCS6A02G156100	Traes_6AS_09FDBCC99	5.46055	5.7023	5.54275	3.12707	3.3409	2.83798	5.6329	4.89971	5.03551	PF00560,PF08263,PF00069	PTHR27001,PTHR27001:SF104	AT5G45780		Leucine-rich repeat protein kinase family protein	LOC_Os02g14120	BRASSINOSTEROID INSENSITIVE 1-associated receptor kinase 1 precursor, putative, expressed
2	TraesCS5B02G420000	Traes_5BL_41B61C58F	5.65462	5.84598	5.71078	4.13006	4.7092	4.04612	5.33094	4.86304	4.39695	PF00646	PTHR32133,PTHR32133:SF137	AT5G49610		F-box family protein	LOC_Os02g15160	OsFBX40 - F-box domain containing protein, expressed
2	TraesCS3B02G155900	Traes_3B_E0184FE58	3.22912	3.23713	4.78165	0.987514	1.04167	1.10478	5.9952	6.9057	6.28778	PF05922,PF00082	PTHR10795,PTHR10795:SF377	AT4G10520		Subtilase family protein	LOC_Os02g17000	OsSub14 - Putative Subtilisin homologue, expressed
2	TraesCS3B02G155900	Traes_3B_E0184FE58	3.22912	3.23713	4.78165	0.987514	1.04167	1.10478	5.9952	6.9057	6.28778	PF05922,PF00082	PTHR10795,PTHR10795:SF377	AT4G10540		Subtilase family protein	LOC_Os02g17090	OsSub17 - Putative Subtilisin homologue, expressed
2	TraesCS3B02G155900	Traes_3B_E0184FE58	3.22912	3.23713	4.78165	0.987514	1.04167	1.10478	5.9952	6.9057	6.28778	PF00082	PTHR10795,PTHR10795:SF377	AT4G10540		Subtilase family protein	LOC_Os02g17150	OsSub18 - Putative Subtilisin homologue, expressed
2	TraesCS6A02G204300	Traes_6AL_87D18044A	4.85258	4.73809	5.90048	4.04297	4.54493	3.82483	5.68755	5.99977	5.89112		PTHR23042,PTHR23042:SF59	AT3G19860	bHLH121	basic helix-loop-helix (bHLH) DNA-binding superfamily protein	LOC_Os02g23823	helix-loop-helix DNA-binding domain containing protein, expressed
2	TraesCS5B02G155400	Traes_5BL_D558B7306	5.31518	5.29889	5.60773	4.18015	4.06108	3.59672	5.39346	5.49217	5.74756	PF08370,PF01061,PF00005	PTHR19241,PTHR19241:SF259	AT2G37280	ATPDR5,PDR5	pleiotropic drug resistance 5	LOC_Os02g32690	pleiotropic drug resistance protein 15, putative, expressed
2	TraesCS6A02G063900	Traes_6AS_0A0D4F338	3.77033	6.30085	2.50124	2.6384	2.56289	2.67044	3.3879	4.56508	5.64895						LOC_Os02g36530	expressed protein
2	TraesCS6A02G202100	Traes_6AL_A69551CA61	3.14132	3.73531	5.51887	2.84286	3.20562	3.04586	5.01348	6.05676	6.15787		PTHR31827,PTHR31827:SF4	AT5G64550		loricrin-related	LOC_Os02g36590	CPuORF19 - conserved peptide uORF-containing transcript, expressed
2	TraesCS6A02G202100	Traes_6AL_A69551CA61	3.14132	3.73531	5.51887	2.84286	3.20562	3.04586	5.01348	6.05676	6.15787		PTHR31827,PTHR31827:SF4	AT5G64550		loricrin-related	LOC_Os02g36595	expressed protein
2	TraesCS2B02G473700	Traes_2BL_445635C65	4.32091	4.43429	3.69552	1.81076	3.00114	3.41477	4.24399	3.53685	3.998	PF04427	PTHR13634	AT3G15460		Ribosomal RNA processing Brix domain protein	LOC_Os02g37870	Brix domain containing protein, putative, expressed
2	TraesCS2B02G093100	Traes_2BS_011B0377F	8.07555	8.2269	7.31156	0.532968	0.598083	1.37892	0.629766	0.879976	1.45477	PF00067	PTHR24298,PTHR24298:SF94	AT3G26230	CYP71B24	cytochrome P450, family 71, subfamily B, polypeptide 24	LOC_Os02g38940	cytochrome P450, putative, expressed
2	TraesCS2B02G499100	Traes_2BL_FE3AD6919	4.7141	3.89704	4.8085	3.51939	3.70614	3.00963	5.37364	5.94023	6.38914	PF08263,PF00560,PF00069,PF13855	PTHR27000,PTHR27000:SF82	AT3G47570		Leucine-rich repeat protein kinase family protein	LOC_Os02g40180	receptor-like protein kinase 5 precursor, putative, expressed
2	TraesCS6B02G458347	Traes_6BL_15A0217CA	6.3477	5.49398	6.53555	3.92428	3.71485	3.21382	5.21732	5.53971	6.03539		PTHR27005,PTHR27005:SF32	AT1G21230	WAK5	wall associated kinase 5	LOC_Os02g42110	wall-associated receptor kinase-like 22 precursor, putative, expressed
2	TraesCS2B02G391500	Traes_2BL_31C4F0260	4.95342	4.74772	4.87986	3.38526	3.9899	2.97408	5.27745	4.98654	4.2658		PTHR34568	AT5G58210		hydroxyproline-rich glycoprotein family protein	LOC_Os02g42550	expressed protein
2	TraesCS2B02G386700	Traes_2BL_B920F143D	3.34202	3.26736	4.64255	2.93619	3.1371	2.87678	3.80106	4.89209	4.23325	PF03188	PTHR10106,PTHR10106:SF17	AT4G25570	ACYB-2	Cytochrome b561/ferric reductase transmembrane protein family	LOC_Os02g42890	cytochrome b561, putative, expressed
2	TraesCS6A02G260800	Traes_6AL_AC722C2B6	3.86533	3.7414	3.61241	2.73042	3.04114	2.78427	3.69016	3.21148	3.91003		PTHR13734,PTHR13734:SF42	AT1G53345			LOC_Os02g45950	expressed protein
2	TraesCS2A02G562100	Traes_2AL_0AFFB2616	5.42586	5.5452	5.43748	3.18065	4.41918	3.62219	5.87679	5.95506	6.31551	PF03169	PTHR22601,PTHR22601:SF11	AT5G64410	ATOPT4,OPT4	oligopeptide transporter 4	LOC_Os02g46850	oligopeptide transporter, putative, expressed
2	TraesCS2A02G441300	Traes_2AL_8D3A3687D	5.55177	5.04996	5.9982	4.40222	4.87858	4.2171	3.5429	4.02352	4.66193	PF00249,PF14379	PTHR31499,PTHR31499:SF5	AT5G45580		Homeodomain-like superfamily protein	LOC_Os02g47190	MYB family transcription factor, putative, expressed
2	TraesCS7A02G233300	Traes_7AS_0535EFFBE	5.1157	4.74822	6.38319	0.988874	1.03845	1.09644	3.63747	4.45716	4.54191	PF00249	PTHR24078,PTHR24078:SF177	AT1G75250	ATRL6,RL6,RSM3	RAD-like 6	LOC_Os02g47744	MYB family transcription factor, putative, expressed
2	TraesCS6A02G288100	Traes_6DL_D38F3257B	5.76135	5.75413	5.61951	4.04108	3.89056	2.43092	5.70859	5.55881	5.28465	PF00010	PTHR12565,PTHR12565:SF138	AT1G69010	BIM2	BES1-interacting Myc-like protein 2	LOC_Os02g49480	helix-loop-helix DNA-binding domain containing protein, expressed
2	TraesCS4B02G397600	Traes_4BL_EA4B13E3E	4.76031	5.10105	4.43843	2.858	3.08001	3.77126	4.73242	4.10489	4.52746	PF00012	PTHR19375,PTHR19375:SF179	AT5G09590	HSC70-5,MTHSC70-2	mitochondrial HSO70 2	LOC_Os02g53420	DnaK family protein, putative, expressed
2	TraesCS6B02G451500	Traes_6BL_55445DC2D	4.96998	5.1035	4.87262	2.63626	2.53245	2.82431	5.12983	4.53042	3.97265		PTHR32153,PTHR32153:SF4				LOC_Os02g55050	OsFBX64 - F-box domain containing protein, expressed
2	TraesCS4A02G037700	Traes_4AS_4326912A4	4.21559	4.471	4.7668	0.990065	1.0321	1.08164	4.54114	4.11186	4.30925	PF05348	PTHR12828,PTHR12828:SF3	AT5G38650		Proteasome maturation factor UMP1	LOC_Os02g55720	cyclin, N-terminal domain containing protein, expressed
2	TraesCS6A02G368000	Traes_6AL_78AE4531C	4.86215	4.49648	5.16131	3.2623	2.83309	2.50165	5.44815	5.43534	5.32625	PF13499	PTHR23056,PTHR23056:SF52	AT3G18430		Calcium-binding EF-hand family protein	LOC_Os02g55880	EF hand family protein, putative, expressed
2	TraesCS6A02G393900	Traes_6AL_3D8BB5A5E	5.32919	5.09692	4.90365	4.16658	3.88637	4.00435	4.87631	4.64768	4.58949	PF01529	PTHR22883,PTHR22883:SF19	AT5G04270		DHHC-type zinc finger family protein	LOC_Os02g57370	DHHC zinc finger domain containing protein, expressed
2	TraesCS6A02G401500	Traes_6AL_8612368D3	5.18477	5.73017	5.53903	4.27239	4.66554	4.71991	4.88759	5.07639	4.33107		PTHR34797,PTHR34797:SF2	AT2G45980			LOC_Os02g57600	expressed protein
2	TraesCS6B02G456300	Traes_6BL_EC72CC85E	5.32364	5.16507	4.75133	4.11338	4.06432	4.18647	5.05606	4.39943	4.27909	PF13855	PTHR23155	AT3G15410		Leucine-rich repeat (LRR) family protein	LOC_Os02g58030	leucine-rich repeat-containing protein 40, putative, expressed
2	TraesCS6A02G410700	Traes_6AL_34FD736F3	4.34261	4.71559	4.00709	3.91682	3.90281	2.56441	5.81269	5.60276	5.79405	PF13347	PTHR19432,PTHR19432:SF27	AT2G02860	ATSUC3,ATSUT2,SUC3,SUT2	sucrose transporter 2	LOC_Os02g58080	transporter, major facilitator family, putative, expressed
2	TraesCS6A02G415931	Traes_6AL_D9048CBB3	5.33539	5.19082	5.49367	4.70108	4.39766	4.56815	4.87093	4.86877	5.40272	PF01535,PF13041	PTHR24015,PTHR24015:SF518	AT5G39710	EMB2745	Tetratricopeptide repeat (TPR)-like superfamily protein	LOC_Os02g58300	expressed protein
2	TraesCS2B02G494300	Traes_2BL_B232BA0B6	4.40079	4.49688	4.11555	3.76322	2.7554	3.26996	4.7438	4.13757	4.56296	PF00288,PF08544	PTHR20861,PTHR20861:SF1	AT2G17265	DMR1,HSK	homoserine kinase	LOC_Os02g58510	GHMP kinases ATP-binding protein, putative, expressed
2	TraesCS6A02G419100	Traes_6AL_0984C983E	6.45696	6.79915	6.44942	3.84527	3.94433	3.19539	6.60237	6.45982	6.027	PF03071	PTHR10468,PTHR10468:SF0	AT4G38240	CGL,CGL1,GNTI	alpha-1,3-mannosyl-glycoprotein beta-1,2-N-acetylglucosaminyltransferase, putative	LOC_Os02g58590	N-acetylglucosaminyltransferase I, putative, expressed
2	TraesCS1A02G220500	Traes_1AL_B5E708C85	4.65684	4.13459	4.67381	4.0822	3.07619	3.96469	5.08424	5.41381	5.54267	PF04749	PTHR15907,PTHR15907:SF35	AT2G45010		PLAC8 family protein	LOC_Os03g01210	uncharacterized Cys-rich domain containing protein, putative, expressed
2	TraesCS5A02G531200	Traes_5AL_727C588D0	4.76487	4.59019	4.43881	1.89913	2.22334	1.71762	3.67015	3.42289	2.93392	PF01063	PTHR11825,PTHR11825:SF46	AT5G65780	ATBCAT-5	branched-chain amino acid aminotransferase 5 / branched-chain amino acid transaminase 5 (BCAT5)	LOC_Os03g01600	aminotransferase domain containing protein, putative, expressed
2	TraesCS5A02G521500	Traes_5AL_099F2FB96	4.51065	4.80176	4.31844	2.97164	2.94554	2.31407	4.31429	4.2622	3.73767	PF08449	PTHR10778,PTHR10778:SF19	AT4G23010	ATUTR2,UTR2	UDP-galactose transporter 2	LOC_Os03g02670	transporter family protein, putative, expressed
2	TraesCS4B02G250100	Traes_4BL_ABFD362B6	5.86064	6.42082	5.96951	1.54722	1.59496	1.6512	6.77212	5.46502	5.93311	PF07762	PTHR33074,PTHR33074:SF13				LOC_Os03g07750	expressed protein
2	TraesCS4A02G010500	Traes_4AS_9C0F2EBCD	4.62153	4.50417	6.32001	4.00558	4.57035	4.13909	3.15082	3.52088	3.82295	PF12697	PTHR10992,PTHR10992:SF901	AT5G21950		alpha/beta-Hydrolases superfamily protein	LOC_Os03g08100	hydrolase, alpha/beta fold family protein, putative, expressed
2	TraesCS4B02G302200	Traes_4BL_2AE2D5F9C	4.41283	5.16148	3.71561	2.16118	1.995	1.7383	3.49709	4.4083	3.21043	PF02458	PTHR31642,PTHR31642:SF38	AT5G48930	HCT	hydroxycinnamoyl-CoA shikimate/quinate hydroxycinnamoyl transferase	LOC_Os03g08720	transferase family protein, putative, expressed
2	TraesCS4A02G043800	Traes_4AS_34CC18E64	5.93042	6.87241	4.55985	3.56596	5.32031	4.01597	2.6089	3.16237	2.73983	PF00155	PTHR11751,PTHR11751:SF376	AT4G33680	AGD2	Pyridoxal phosphate (PLP)-dependent transferases superfamily protein	LOC_Os03g09910	aminotransferase, classes I and II, domain containing protein, expressed
2	TraesCS4A02G048300	Traes_4AS_7FAF13F3B	4.33129	5.32286	4.80657	4.15953	3.8076	3.9247	4.17074	5.86406	5.02455	PF00583	PTHR23091,PTHR23091:SF217	AT4G37580	COP3,HLS1,UNS2	Acyl-CoA N-acyltransferases (NAT) superfamily protein	LOC_Os03g10810	HLS, putative, expressed
2	TraesCS4B02G254400	Traes_4BL_64D39D133	5.98738	5.96916	6.2513	4.29596	4.583	4.11356	5.37067	4.97429	5.00113		PTHR22847,PTHR22847:SF461	AT3G21060		Transducin/WD40 repeat-like superfamily protein	LOC_Os03g10990	retinoblastoma-binding protein-like, putative, expressed
2	TraesCS4B02G235700	Traes_4BL_83F647CBE	4.67835	4.08354	5.23088	3.47284	3.64713	2.72356	3.63097	3.00415	3.24059	PF00010	PTHR12565,PTHR12565:SF151	AT1G68920		basic helix-loop-helix (bHLH) DNA-binding superfamily protein	LOC_Os03g12940	OsFBO13 - F-box and other domain containing protein, expressed
2	TraesCS4B02G227000	Traes_4BL_427403B69	4.63801	4.61761	4.7354	3.64926	2.97	3.29769	2.39195	2.9264	2.71993	PF00331	PTHR31490,PTHR31490:SF3	AT4G38650		Glycosyl hydrolase family 10 protein	LOC_Os03g14010	glycosyl hydrolase family 10 protein, putative, expressed
2	TraesCS4B02G220000	Traes_4DL_A581FCBC8	3.5783	3.21561	2.87139	2.30832	1.56301	1.64423	3.82841	5.37518	5.93755	PF13962	PTHR24177,PTHR24177:SF60	AT4G11000		Ankyrin repeat family protein	LOC_Os03g15080	expressed protein
2	TraesCS6A02G327500	Traes_6AL_4DACB752F	5.05513	5.70161	6.0725	4.1943	3.93992	3.6096	5.00356	5.76463	5.85087	PF00069	PTHR24361,PTHR24361:SF409	AT4G08500	ARAKIN,ATMEKK1,MAPKKK8,MEKK1	MAPK/ERK kinase kinase 1	LOC_Os03g15570	STE_MEKK_ste11_MAP3K.12 - STE kinases include homologs to sterile 7, sterile 11 and sterile 20 from yeast, expressed
2	TraesCS4A02G101700	Traes_4AS_A760C0F1F	3.74937	2.23224	5.88773	1.66087	2.57263	1.2548	5.09258	6.02629	6.76847	PF09713	PTHR31871,PTHR31871:SF3	AT3G55240		Plant protein 1589 of unknown function	LOC_Os03g17200	plant-specific domain TIGR01589 family protein, expressed
2	TraesCS4A02G103900	Traes_4AS_D7D3552A7	0.78514	0.738376	1.14025	1.37746	1.46305	1.56156	7.94518	9.12202	8.83899	PF13410,PF13417	PTHR11260,PTHR11260:SF261	AT3G55040	GSTL2	glutathione transferase lambda 2	LOC_Os03g17470	IN2-1 protein, putative, expressed
2	TraesCS4B02G199700	Traes_4BL_47A020E26	6.44718	6.74501	3.68915	2.60811	3.20257	1.73008	4.1333	7.2552	6.93831	PF13410,PF13417	PTHR11260,PTHR11260:SF261	AT5G02790	GSTL3	Glutathione S-transferase family protein	LOC_Os03g17480	IN2-1 protein, putative, expressed
2	TraesCS4B02G031600	Traes_4BS_D3E9AFD34	4.74787	4.4295	4.52499	3.53989	3.88822	3.61415	3.76169	3.853	2.88822	PF14383,PF14309	PTHR21726,PTHR21726:SF49	AT3G53540			LOC_Os03g17840	expressed protein
2	TraesCS4A02G108200	Traes_4AS_D5BE8C983	4.6108	4.52426	3.96166	3.11098	3.45702	3.41373	3.05039	2.96319	3.30715	PF00849	PTHR11079,PTHR11079:SF98	AT3G52260		Pseudouridine synthase family protein	LOC_Os03g17920	RNA pseudouridine synthase, putative, expressed
2	TraesCS4A02G108200	Traes_4AS_D5BE8C983	4.6108	4.52426	3.96166	3.11098	3.45702	3.41373	3.05039	2.96319	3.30715	PF09728	PTHR16127	AT5G50840			LOC_Os03g17930	alpha-taxilin, putative, expressed
2	TraesCS2B02G101800	Traes_2BS_AED10CD44	4.37717	6.64345	3.83336	4.18309	3.85703	3.70874	1.91322	3.54492	4.02108		PTHR13832,PTHR13832:SF117	AT2G30020		Protein phosphatase 2C family protein	LOC_Os03g18150	protein phosphatase 2C, putative, expressed
2	TraesCS4B02G186400	Traes_4BL_D5099E761	5.20261	4.92504	4.68545	4.05837	3.85874	4.44014	5.19179	5.19888	4.99964	PF12023	PTHR33193,PTHR33193:SF1	AT2G19460		Protein of unknown function (DUF3511)	LOC_Os03g19040	expressed protein
2	TraesCS4A02G130300	Traes_4AS_D950EBDB0	4.63761	7.03129	3.93766	3.61558	4.17591	3.56212	4.63086	5.11675	5.16531	PF00122,PF12710,PF16209,PF16212	PTHR24092,PTHR24092:SF74	AT5G04930	ALA1	aminophospholipid ATPase 1	LOC_Os03g20949	phospholipid-transporting ATPase, putative, expressed
2	TraesCS4A02G130300	Traes_4AS_D950EBDB0	4.63761	7.03129	3.93766	3.61558	4.17591	3.56212	4.63086	5.11675	5.16531	PF00122,PF16209	PTHR24092,PTHR24092:SF71	AT5G04930	ALA1	aminophospholipid ATPase 1	LOC_Os03g20970	phospholipid-transporting ATPase 1, putative, expressed
2	TraesCS2B02G419700	Traes_2BL_07974A6FC	4.75502	5.03824	5.10084	1.12399	1.16898	1.22192	4.94307	4.93756	4.42957	PF01280	PTHR10722	AT3G16780		Ribosomal protein L19e family protein	LOC_Os03g21940	60S ribosomal protein L19-3, putative, expressed
2	TraesCS7B02G185200	Traes_7BS_81B6CE449	5.62143	5.63544	5.36559	2.69399	2.94544	2.11766	4.95103	4.70536	4.48777	PF08156	PTHR10894,PTHR10894:SF1	AT5G27120		NOP56-like pre RNA processing ribonucleoprotein	LOC_Os03g22740	nucleolar protein NOP5-1, putative, expressed
2	TraesCS4A02G140700	Traes_4AS_C428C8B23	6.50506	6.16769	6.88729	1.98922	2.03246	3.04329	6.82934	7.08633	7.16682	PF01370	PTHR14194,PTHR14194:SF36	AT5G18660	PCB2	NAD(P)-binding Rossmann-fold superfamily protein	LOC_Os03g22780	DVR, putative, expressed
2	TraesCS4A02G156700	Traes_4AS_17881114F	5.07511	4.66215	4.72547	4.07759	3.87569	3.86695	3.79813	4.27084	3.53267	PF00626	PTHR11977,PTHR11977:SF40	AT2G41740	ATVLN2,VLN2	villin 2	LOC_Os03g24220	villin protein, putative, expressed
2	TraesCS1B02G080800	Traes_1BS_7CE4FC114	4.86622	4.59683	5.81298	3.25614	3.12618	3.74389	3.82517	4.71054	4.90875		PTHR33286,PTHR33286:SF1	AT4G30880		Bifunctional inhibitor/lipid-transfer protein/seed storage 2S albumin superfamily protein	LOC_Os03g25350	LTPL36 - Protease inhibitor/seed storage/LTP family protein precursor, expressed
2	TraesCS5B02G533500	Traes_5BL_881B53ED0	4.33885	3.91434	4.79723	2.51931	2.41359	2.2617	4.53634	4.51628	4.20517	PF13520	PTHR11785,PTHR11785:SF378	AT3G13620		Amino acid permease family protein	LOC_Os03g25920	amino acid permease family protein, putative, expressed
2	TraesCS5A02G421600	Traes_5AL_99A1516C7	5.11082	5.06105	5.21951	3.86387	4.13707	3.54438	4.80998	4.21999	4.45796	PF03141	PTHR10108,PTHR10108:SF794	AT1G26850		S-adenosyl-L-methionine-dependent methyltransferases superfamily protein	LOC_Os03g26200	methyltransferase, putative, expressed
2	TraesCS1A02G235100	Traes_1AL_7C3E4A07E	4.08899	6.20064	4.26954	1.04555	1.09185	2.08558	4.30608	4.6855	4.17404	PF00130,PF00781,PF00609	PTHR11255,PTHR11255:SF54	AT5G07920	ATDGK1,DGK1	diacylglycerol kinase1	LOC_Os03g31180	diacylglycerol kinase 1, putative, expressed
2	TraesCS7A02G325600	Traes_7AL_0BBC595C9	5.12638	4.85904	5.36077	4.25644	4.27285	4.3466	4.82861	4.44972	5.20638	PF13812,PF14432,PF01535,PF13041	PTHR24015,PTHR24015:SF599	AT4G33170		Tetratricopeptide repeat (TPR)-like superfamily protein	LOC_Os03g38580	pentatricopeptide, putative, expressed
2	TraesCS2A02G013600	Traes_2AS_BC40523C1	5.46114	5.15385	5.26458	2.23133	3.16802	2.06899	4.98506	4.3224	4.69392	PF00294	PTHR10584,PTHR10584:SF155	AT1G69200	FLN2	fructokinase-like 2	LOC_Os03g40550	kinase, pfkB family, putative, expressed
2	TraesCS6B02G186900	Traes_6DS_F8BA09F24	5.20372	5.10938	4.61641	1.17109	1.21683	1.27064	5.36528	5.01042	4.82711		PTHR18868,PTHR18868:SF15				LOC_Os03g41229	expressed protein
2	TraesCS4B02G080300	Traes_4BS_E94608B81	5.29124	5.78953	5.5834	4.63855	4.31587	3.68291	5.12382	4.62143	4.95042	PF00690,PF12710,PF00689,PF00122	PTHR24093,PTHR24093:SF287	AT4G37640	ACA2	calcium ATPase 2	LOC_Os03g42020	calcium-transporting ATPase, plasma membrane-type, putative, expressed
2	TraesCS7B02G115000	Traes_7BS_D73C19C71	5.18988	4.98834	5.35585	1.22598	1.27213	1.32644	4.89838	5.47264	5.16223	PF12776	PTHR31704,PTHR31704:SF15	AT4G02210			LOC_Os03g44130	expressed protein
2	TraesCS4B02G151600	Traes_4BS_E178DC73C	4.82462	5.13084	4.57719	4.06556	4.6138	3.27573	5.89926	5.28323	5.29634	PF13696	PTHR15439,PTHR15439:SF6	AT5G47430		DWNN domain, a CCHC-type zinc finger	LOC_Os03g45730	DNA-binding protein-like, putative, expressed
2	TraesCS4B02G019600	Traes_4BS_154646AFB	5.76937	5.77171	6.09575	4.27986	4.83429	4.68995	3.3656	4.33093	4.4668		PTHR10044,PTHR10044:SF114	AT3G12920		SBP (S-ribonuclease binding protein) family protein	LOC_Os03g46570	protein binding protein, putative, expressed
2	TraesCS4A02G279500	Traes_4BS_41F3F632F	3.89983	4.50308	4.06195	3.06315	2.95617	3.17473	3.45966	2.44384	3.69183	PF04398	PTHR31676,PTHR31676:SF12	AT5G19860		Protein of unknown function, DUF538	LOC_Os03g48710	expressed protein
2	TraesCS4B02G034300	Traes_4BS_0BB541B53	5.04846	4.6209	5.2778	2.96404	2.76137	2.86076	4.57444	4.31507	4.78728	PF01165	PTHR37228,PTHR37228:SF1	AT3G26360		Ribosomal protein S21 family protein	LOC_Os03g48830	ribosomal protein-related, putative, expressed
2	TraesCS4B02G035600	Traes_4BS_FE92BEC05	4.89372	5.16945	5.20284	3.85298	3.37865	3.94065	4.7025	5.53344	5.20863	PF03168	PTHR31234,PTHR31234:SF4	AT4G13270		Late embryogenesis abundant (LEA) hydroxyproline-rich glycoprotein family	LOC_Os03g48950	expressed protein
2	TraesCS5A02G547500	Traes_5AL_AE6B41A0A	6.78589	6.01651	7.13138	1.20865	1.26124	1.32273	4.39703	4.56595	4.23638	PF01566	PTHR11706,PTHR11706:SF44	AT5G03280	ATEIN2,CKR1,EIN2,ERA3,ORE2,ORE3,PIR2	NRAMP metal ion transporter family protein	LOC_Os03g49400	ethylene-insensitive protein, putative, expressed
2	TraesCS6A02G327500	Traes_6AL_4DACB752F	5.05513	5.70161	6.0725	4.1943	3.93992	3.6096	5.00356	5.76463	5.85087	PF00069	PTHR24361,PTHR24361:SF409	AT4G08500	ARAKIN,ATMEKK1,MAPKKK8,MEKK1	MAPK/ERK kinase kinase 1	LOC_Os03g49640	STE_MEKK_ste11_MAP3K.14 - STE kinases include homologs to sterile 7, sterile 11 and sterile 20 from yeast, expressed
2	TraesCS4B02G042400	Traes_4BS_00E6DD0F9	5.18581	5.28415	4.86347	3.51036	4.18272	3.43003	4.89287	4.21522	4.75087	PF02493,PF01504	PTHR23086,PTHR23086:SF33	AT1G21980	ATPIP5K1,ATPIPK1,PIP5K1	phosphatidylinositol-4-phosphate 5-kinase 1	LOC_Os03g49800	phosphatidylinositol-4-phosphate 5-kinase, putative, expressed
2	TraesCS4B02G045400	Traes_4BS_9EF72B0BA	5.33946	6.01377	5.46834	3.96782	4.52662	4.36803	4.53829	5.20847	5.45363	PF08718	PTHR10219,PTHR10219:SF28	AT4G39670		Glycolipid transfer protein (GLTP) family protein	LOC_Os03g50280	GLTP domain containing protein, putative, expressed
2	TraesCS4B02G052800	Traes_4BS_AF594F934	5.46082	5.73103	5.54659	4.41996	3.61283	3.81504	4.73472	4.45043	5.04183	PF04601	PTHR31205,PTHR31205:SF4	AT1G27100		Actin cross-linking protein	LOC_Os03g51180	expressed protein
2	TraesCS1A02G136100	Traes_1AS_5C9586342	6.23771	5.96245	5.99616	1.44916	1.49581	2.06005	5.23789	5.3096	5.31817	PF03358	PTHR30546,PTHR30546:SF3	AT4G36750		Quinone reductase family protein	LOC_Os03g53730	flavoprotein wrbA, putative, expressed
2	TraesCS2A02G562200	Traes_2AL_9BEBB1169	5.19856	4.82652	5.98746	1.56262	1.61232	1.67076	6.73598	7.31478	7.3697	PF00067	PTHR24298,PTHR24298:SF123	AT4G37340	CYP81D3	cytochrome P450, family 81, subfamily D, polypeptide 3	LOC_Os03g55240	cytochrome P450, putative, expressed
2	TraesCS7B02G339000	Traes_7BL_758FFC2CB	4.04949	4.35769	4.37259	3.61738	3.57488	2.88947	4.50428	5.20954	4.75039	PF00208	PTHR11606,PTHR11606:SF12	AT3G03910	GDH3	glutamate dehydrogenase 3	LOC_Os03g58040	glutamate dehydrogenase protein, putative, expressed
2	TraesCS5B02G457000	Traes_5BL_EDB3E6AD6	4.74606	4.24042	4.97878	3.90811	3.89444	4.07726	4.22566	5.03674	4.8762	PF00004	PTHR23070,PTHR23070:SF20	AT3G28600		P-loop containing nucleoside triphosphate hydrolases superfamily protein	LOC_Os03g58790	ATPase, putative, expressed
2	TraesCS5B02G490800	Traes_5BL_630A8A142	5.92327	7.04972	7.94066	1.72799	1.77652	1.83373	7.63103	4.7572	6.27877	PF13912	PTHR26374,PTHR26374:SF166	AT5G59820	RHL41,ZAT12	C2H2-type zinc finger family protein	LOC_Os03g60560	ZOS3-21 - C2H2 zinc finger protein, expressed
2	TraesCS5B02G500800	Traes_5BL_06912B45B	5.55614	5.51206	5.74518	4.22554	4.81623	3.93755	5.40842	5.27497	5.33833	PF07714	PTHR27001,PTHR27001:SF18	AT5G59010		Protein kinase protein with tetratricopeptide repeat domain	LOC_Os03g61010	protein kinase family protein, putative, expressed
2	TraesCS4B02G031600	Traes_4BS_D3E9AFD34	4.74787	4.4295	4.52499	3.53989	3.88822	3.61415	3.76169	3.853	2.88822		PTHR21726,PTHR21726:SF49				LOC_Os03g61080	expressed protein
2	TraesCS3B02G603900	Traes_3B_3AC157AA1	5.23055	5.17411	4.61315	3.36442	2.85544	3.97027	4.81789	4.55651	4.35413	PF00320	PTHR10071,PTHR10071:SF208	AT3G16870	GATA17	GATA transcription factor 17	LOC_Os03g61570	expressed protein
2	TraesCS2A02G076100	Traes_2AS_BCB46309A	5.57418	5.42691	6.06725	3.07007	4.13148	1.56057	4.0834	3.60716	4.14017	PF07687,PF01546	PTHR11014,PTHR11014:SF91	AT3G02875	ILR1	Peptidase M20/M25/M40 family protein	LOC_Os03g62060	hydrolase, putative, expressed
2	TraesCS5B02G519700	Traes_5BL_BA26BA910	5.13868	5.46411	4.96118	2.70858	2.79738	2.1336	4.56975	5.8312	5.34311		PTHR10593,PTHR10593:SF27	AT1G34370	STOP1	C2H2 and C2HC zinc fingers superfamily protein	LOC_Os03g62230	ZOS3-24 - C2H2 zinc finger protein, expressed
2	TraesCS5B02G562500	Traes_5BL_5BB48535C	4.33142	3.89887	4.44163	2.72335	3.07131	2.55897	3.7865	4.91048	4.57069	PF01554	PTHR11206,PTHR11206:SF93	AT4G22790		MATE efflux family protein	LOC_Os03g64150	MATE efflux family protein, putative, expressed
2	TraesCS5B02G565200	Traes_5BL_DCE4C52BA	5.64384	5.62507	5.7215	4.43636	4.25474	4.12095	5.51379	5.7361	5.57604	PF04266	PTHR12963	AT2G20410		RNA-binding ASCH domain protein	LOC_Os03g64250	expressed protein
2	TraesCS2A02G505200	Traes_2AL_53CDF7BCB1	5.1796	5.16607	5.61324	4.56337	4.08117	3.70093	4.76719	4.41705	4.35343	PF08276,PF00954,PF01453,PF00069	PTHR27002,PTHR27002:SF37	AT2G19130		S-locus lectin protein kinase family protein	LOC_Os04g01310	serine/threonine-protein kinase receptor precursor, putative, expressed
2	TraesCS2B02G584100	Traes_2BL_76107858F	5.32046	6.19185	5.02464	2.56909	2.64558	2.73483	6.47952	7.67284	7.84851	PF00139	PTHR27007,PTHR27007:SF12	AT4G04960		Concanavalin A-like lectin protein kinase family protein	LOC_Os04g01874	protein kinase, putative, expressed
2	TraesCS2B02G042300	Traes_2BS_CC59381B1	5.70103	5.35113	5.36611	4.08689	3.91477	3.43724	4.88374	4.06113	3.98744	PF03081	PTHR12542,PTHR12542:SF28	AT5G03540	ATEXO70A1,EXO70A1	exocyst subunit exo70 family protein A1	LOC_Os04g02070	expressed protein
2	TraesCS2B02G010000	Traes_2BS_5A2E83BF6	4.78884	4.60623	4.61926	2.99607	2.48613	2.77232	4.30059	4.34814	3.90711	PF01612	PTHR13620	AT4G13870	ATWEX,ATWRNEXO,WEX,WRNEXO	Werner syndrome-like exonuclease	LOC_Os04g03990	3-5 exonuclease domain-containing protein, putative, expressed
2	TraesCS7A02G521000	Traes_7AL_D88450A3C	5.8762	5.20386	7.22494	4.03036	3.8248	3.8415	5.51249	6.65813	6.8181	PF16486,PF16488,PF08699,PF02170	PTHR22891,PTHR22891:SF20	AT2G27040	AGO4,OCP11	Argonaute family protein	LOC_Os04g06770	argonaute, putative, expressed
2	TraesCS2A02G026500	Traes_2AS_F05C69BE0	4.5679	4.27084	4.39497	1.35134	1.89856	2.59164	6.34301	6.37562	5.8422	PF14226,PF03171	PTHR10209,PTHR10209:SF123	AT2G30840		2-oxoglutarate (2OG) and Fe(II)-dependent oxygenase superfamily protein	LOC_Os04g10350	1-aminocyclopropane-1-carboxylate oxidase homolog 2, putative, expressed
2	TraesCS2B02G035200	Traes_2BS_D00FD1740	4.76866	4.70464	4.64454	2.95781	3.05017	2.85557	4.45235	5.16881	4.22439	PF01425	PTHR11895,PTHR11895:SF97	AT4G34880		Amidase family protein	LOC_Os04g10460	amidase, putative, expressed
2	TraesCS4A02G317600	Traes_4AL_9601B9873	5.29959	5.26235	5.76904	2.80205	1.68284	1.73799	6.06445	6.81536	7.0546	PF00069	PTHR27002,PTHR27002:SF19	AT4G23160	CRK8	cysteine-rich RLK (RECEPTOR-like protein kinase) 8	LOC_Os04g12080	TKL_IRAK_DUF26-lc.7 - DUF26 kinases have homology to DUF26 containing loci, expressed
2	TraesCS2B02G067600	Traes_2BS_D89C56A09	5.68665	4.73004	6.34171	1.14325	1.19201	1.24919	4.4676	4.89558	4.69032		PTHR11926,PTHR11926:SF395	AT1G05680	UGT74E2	Uridine diphosphate glycosyltransferase 74E2	LOC_Os04g12690	N-hydroxythioamide S-beta-glucosyltransferase, putative, expressed
2	TraesCS2B02G067600	Traes_2BS_D89C56A09	5.68665	4.73004	6.34171	1.14325	1.19201	1.24919	4.4676	4.89558	4.69032		PTHR11926,PTHR11926:SF395	AT1G05675		UDP-Glycosyltransferase superfamily protein	LOC_Os04g12720	indole-3-acetate beta-glucosyltransferase, putative, expressed
2	TraesCS2A02G054200	Traes_2AS_FD604A816	5.38481	4.67438	5.47109	1.25928	1.30643	1.36189	5.22112	5.21118	5.96181	PF00201	PTHR11926,PTHR11926:SF395	AT1G05675		UDP-Glycosyltransferase superfamily protein	LOC_Os04g12970	UDP-glucoronosyl/UDP-glucosyl transferase, putative, expressed
2	TraesCS7B02G291900	Traes_7BL_756DF9D13	4.89816	4.95258	5.3071	3.86969	4.42864	4.02577	4.89588	4.55346	5.1304	PF08246,PF00112	PTHR12411,PTHR12411:SF348	AT5G45890	SAG12	senescence-associated gene 12	LOC_Os04g13090	vignain precursor, putative, expressed
2	TraesCS2B02G069000	Traes_2BS_C52A9FD78	5.18204	5.52096	5.04679	4.17329	4.17382	4.40328	5.73618	4.98958	5.09146	PF00664,PF00005	PTHR24223,PTHR24223:SF215	AT3G62700	ATMRP10,MRP10	multidrug resistance-associated protein 10	LOC_Os04g13210	multidrug resistance-associated protein, putative, expressed
2	TraesCS3B02G274400	Traes_3B_E0C9EA807	4.39149	4.81287	4.6255	2.42245	2.98189	3.08893	4.26709	4.09217	4.35408	PF07893	PTHR33170,PTHR33170:SF7				LOC_Os04g13460	expressed protein
2	TraesCS7A02G552000	Traes_7BL_EA8DE756D	4.13892	4.56589	4.26167	1.93359	1.18009	1.75182	4.02677	4.60606	4.20385	PF00743	PTHR23023,PTHR23023:SF104	AT1G19250	FMO1	flavin-dependent monooxygenase 1	LOC_Os04g14690	flavin-containing monooxygenase family protein, putative, expressed
2	TraesCS2B02G487300	Traes_4AS_DE8E72CE8	6.34138	4.6756	4.40144	3.47102	3.74032	4.31252	5.17795	4.66366	5.16104	PF00253	PTHR19836	ATCG00330		chloroplast ribosomal protein S14	LOC_Os04g16745	chloroplast 30S ribosomal protein S14, putative, expressed
2	TraesCS3B02G089000	Traes_3B_3B6A8DEEF	6.01544	6.18397	5.60645	2.05204	2.43175	1.71684	5.71958	6.04588	5.61421	PF04387	PTHR11035	AT5G10480	PAS2,PEP	Protein-tyrosine phosphatase-like, PTPLA	LOC_Os04g20280	expressed protein
2	TraesCS2A02G580900	Traes_2AL_30F435469	6.98044	6.71632	7.32455	1.76601	1.81258	1.86763	6.0857	6.04564	6.23417	PF00069	PTHR27002,PTHR27002:SF86	AT4G32300	SD2-5	S-domain-2 5	LOC_Os04g23700	lectin protein kinase family protein, putative, expressed
2	TraesCS2A02G580900	Traes_2AL_30F435469	6.98044	6.71632	7.32455	1.76601	1.81258	1.86763	6.0857	6.04564	6.23417	PF01453,PF00069	PTHR27002,PTHR27002:SF86	AT4G32300	SD2-5	S-domain-2 5	LOC_Os04g23760	lectin protein kinase family protein, putative, expressed
2	TraesCS3B02G197700	Traes_3B_6C5A64EEA	6.35276	6.08801	6.07692	1.67058	1.71734	1.77254	6.42907	6.51512	6.45687	PF00450	PTHR11802,PTHR11802:SF45	AT4G12910	scpl20	serine carboxypeptidase-like 20	LOC_Os04g25560	OsSCP23 - Putative Serine Carboxypeptidase homologue, expressed
2	TraesCS4A02G497800	Traes_1BS_8BD3F7097	5.01325	5.0022	4.95551	1.29981	1.34813	1.4049	6.31048	5.80161	5.8248	PF00931,PF00635,PF00069	PTHR27002,PTHR27002:SF111	AT4G00970	CRK41	cysteine-rich RLK (RECEPTOR-like protein kinase) 41	LOC_Os04g30030	cysteine-rich receptor-like protein kinase 12 precursor, putative, expressed
2	TraesCS3B02G005100	Traes_3B_ADCF93AE0	5.43455	5.73539	6.28342	1.45888	1.50625	1.56207	5.76939	5.66483	6.07025	PF00069	PTHR27002,PTHR27002:SF153	AT1G67720		Leucine-rich repeat protein kinase family protein	LOC_Os04g30040	jacalin-like lectin domain containing protein, expressed
2	TraesCS1B02G007300	Traes_1BS_2D4673CF1	4.72314	4.67605	4.47175	1.10104	1.66264	1.19282	4.99519	4.24257	4.33316		PTHR24006	AT1G80570		RNI-like superfamily protein	LOC_Os04g30210	OsFBL15 - F-box domain and LRR containing protein, expressed
2	TraesCS2B02G311100	Traes_2BL_363CA4ED8	3.49972	3.10117	4.57523	2.51491	3.1398	2.50313	4.4044	5.08507	4.65297	PF00111	PTHR19370,PTHR19370:SF96	AT2G27510	ATFD3,FD3	ferredoxin 3	LOC_Os04g33630	2Fe-2S iron-sulfur cluster binding domain containing protein, expressed
2	TraesCS2B02G324200	Traes_2BL_F09BA733D	2.65744	3.40147	5.69543	2.45695	2.8656	1.83664	4.44526	4.90468	4.90931	PF08718	PTHR10219,PTHR10219:SF34	AT3G21260	GLTP3	Glycolipid transfer protein (GLTP) family protein	LOC_Os04g35790	GLTP domain containing protein, putative, expressed
2	TraesCS2B02G324200	Traes_2BL_F09BA733D	2.65744	3.40147	5.69543	2.45695	2.8656	1.83664	4.44526	4.90468	4.90931	PF00642	PTHR12675,PTHR12675:SF5				LOC_Os04g35800	zinc finger C-x8-C-x5-C-x3-H type family protein, expressed
2	TraesCS2B02G332100	Traes_2BL_0C45635DD1	5.35848	4.50524	5.28392	4.25153	4.17445	4.06707	4.53947	4.46742	4.75031	PF13837	PTHR31307,PTHR31307:SF12	AT3G14180		sequence-specific DNA binding transcription factors	LOC_Os04g36790	transcription factor like protein, putative, expressed
2	TraesCS2A02G317300	Traes_2AL_E59A6FCA8	4.81542	5.72642	4.48455	4.21136	3.9025	3.17064	4.541	4.76145	4.75317		PTHR31133,PTHR31133:SF4	AT4G37030			LOC_Os04g37670	steroid nuclear receptor, ligand-binding, putative, expressed
2	TraesCS2A02G318400	Traes_2AL_C2A7FB326	6.00913	5.61441	5.6945	3.71422	3.19886	3.93411	5.70587	5.02337	5.114		PTHR38542,PTHR38542:SF1				LOC_Os04g37750	expressed protein
2	TraesCS7A02G234200	Traes_7AS_3EAE1AB52	6.09885	5.91805	5.80117	1.47608	1.52342	1.57918	6.02982	5.62505	5.68056	PF12776	PTHR31704,PTHR31704:SF24	AT4G02210			LOC_Os04g38960	expressed protein
2	TraesCS2A02G332100	Traes_2AL_8DD050D52	4.1957	4.40379	4.46587	1.94752	1.69756	1.76938	4.05885	3.7573	4.19003		PTHR22814,PTHR22814:SF120	AT4G05030		Copper transport protein family	LOC_Os04g39010	heavy metal associated domain containing protein, expressed
2	TraesCS2B02G350500	Traes_2BL_0ED5DCF4B	4.2474	7.49663	2.9966	4.16044	4.40826	4.09305	4.2392	4.16522	3.41331	PF00365	PTHR13697,PTHR13697:SF11	AT5G47810	PFK2	phosphofructokinase 2	LOC_Os04g39420	6-phosphofructokinase 2, putative, expressed
2	TraesCS7A02G234200	Traes_7AS_3EAE1AB52	6.09885	5.91805	5.80117	1.47608	1.52342	1.57918	6.02982	5.62505	5.68056	PF13359	PTHR22930,PTHR22930:SF30	AT5G35695			LOC_Os04g39530	transposon protein, putative, CACTA, En/Spm sub-class, expressed
2	TraesCS2B02G357400	Traes_2BL_631F0C8BA	5.67466	6.00778	4.91451	4.65774	4.66946	4.83513	4.5696	4.75479	4.45042	PF00150	PTHR31263,PTHR31263:SF19	AT1G13130		Cellulase (glycosyl hydrolase family 5) protein	LOC_Os04g40500	glycosyl hydrolase family 5 protein, putative, expressed
2	TraesCS2A02G346100	Traes_2AL_E25E6DC7F1	5.25219	4.90254	4.42623	3.67697	3.37485	3.96721	4.78049	4.15861	4.24141	PF01191,PF03871	PTHR10535,PTHR10535:SF4	AT3G22320	ATRPABC24.3,NRPB5,NRPD5,RPB5A	Eukaryotic rpb5 RNA polymerase subunit family protein	LOC_Os04g41040	DNA-directed RNA polymerases I, II, and III subunit RPABC1, putative, expressed
2	TraesCS2A02G348600	Traes_2AL_81F2D0C5D	4.60706	4.60579	5.53694	2.85747	2.78857	2.88948	4.54295	5.54714	4.85996	PF01490	PTHR22950,PTHR22950:SF255	AT5G49630	AAP6	amino acid permease 6	LOC_Os04g41350	amino acid transporter, putative, expressed
2	TraesCS5B02G515600	Traes_5BL_416FC1C4B	5.75422	5.58696	4.50409	3.86528	2.1825	3.29894	5.65937	4.57185	5.50689	PF05000,PF00623,PF04983,PF04998	PTHR19376,PTHR19376:SF11	AT3G57660	NRPA1	nuclear RNA polymerase A1	LOC_Os04g41490	DNA-directed RNA polymerase III subunit RPC1, putative, expressed
2	TraesCS2A02G358100	Traes_2AL_B78338456	6.63796	6.01938	7.61871	3.31395	3.53031	3.5027	6.26681	6.17263	6.62345	PF00156	PTHR11776,PTHR11776:SF11	AT1G80050	APT2,ATAPT2,PHT1.1	adenine phosphoribosyl transferase 2	LOC_Os04g42520	phosphoribosyl transferase, putative, expressed
2	TraesCS2A02G365400	Traes_2AL_DA43D5542	5.62806	5.31767	5.594	3.23639	3.55154	3.5553	5.7548	5.90398	5.56363	PF08241	PTHR10108,PTHR10108:SF711	AT1G23360	MENG	S-adenosyl-L-methionine-dependent methyltransferases superfamily protein	LOC_Os04g42870	methyltransferase domain containing protein, putative, expressed
2	TraesCS2A02G384600	Traes_2AL_529BEA5A4	4.7248	4.95065	4.55	3.56178	3.96469	3.46223	4.06928	3.1115	3.44765	PF00232	PTHR10353,PTHR10353:SF54	AT1G61820	BGLU46	beta glucosidase 46	LOC_Os04g43360	Os4bglu14 - monolignol beta-glucoside homologue without catalytic acid/base, expressed
2	TraesCS1A02G094900	Traes_1AS_6BDC65775	4.34995	4.99379	3.64847	3.41264	3.26632	1.9898	4.09408	4.18905	3.99997	PF00221	PTHR10362,PTHR10362:SF9	AT3G53260	ATPAL2,PAL2	phenylalanine ammonia-lyase 2	LOC_Os04g43800	phenylalanine ammonia-lyase, putative, expressed
2	TraesCS2A02G377800	Traes_2AL_78EADDBBD	4.81615	4.75383	4.43635	4.02962	3.79441	3.39391	4.72945	4.61202	4.50085	PF11891	PTHR31038,PTHR31038:SF1	AT2G37860	LCD1	Protein of unknown function (DUF3411)	LOC_Os04g44290	expressed protein
2	TraesCS2A02G391000	Traes_2AL_CFCA01C76	4.56366	4.58293	7.46321	2.87619	3.50177	2.3173	5.97162	6.07034	6.59625	PF03169	PTHR31645,PTHR31645:SF4	AT5G53550	ATYSL3,YSL3	YELLOW STRIPE like 3	LOC_Os04g45860	transposon protein, putative, unclassified, expressed
2	TraesCS2B02G424600	Traes_2BL_01653F335	4.06232	3.56585	4.49894	2.66874	2.5956	1.3937	5.1083	5.05584	4.97928	PF00924	PTHR31618,PTHR31618:SF6	AT3G14810	MSL5	mechanosensitive channel of small conductance-like 5	LOC_Os04g47320	uncharacterized mscS family protein, putative, expressed
2	TraesCS2A02G063600	Traes_2AS_6E0ABF54E	4.13596	4.7211	4.71095	3.60529	3.63957	1.64675	5.30032	4.70056	4.75338						LOC_Os04g49320	tRNA-splicing endonuclease positive effector-related, putative, expressed
2	TraesCS2A02G393700	Traes_2AL_FED8D7872	4.35098	4.77792	3.99865	2.54634	3.33487	3.45057	3.38382	3.6779	3.7766	PF03330,PF01357	PTHR31867,PTHR31867:SF3	AT3G03220	ATEXP13,ATEXPA13,ATHEXP ALPHA 1.22,EXP13,EXPA13	expansin A13	LOC_Os04g49410	expansin precursor, putative, expressed
2	TraesCS2B02G473800	Traes_2BL_E5EBE00BB	4.31463	5.8273	3.50173	1.49599	1.01859	1.64674	3.41858	4.48138	4.46387	PF16913	PTHR31376,PTHR31376:SF14	AT1G44750	ATPUP11,PUP11	purine permease 11	LOC_Os04g49757	purine permease, putative, expressed
2	TraesCS2A02G441300	Traes_2AL_8D3A3687D	5.55177	5.04996	5.9982	4.40222	4.87858	4.2171	3.5429	4.02352	4.66193	PF14379	PTHR31499,PTHR31499:SF5	AT5G45580		Homeodomain-like superfamily protein	LOC_Os04g51130	expressed protein
2	TraesCS2B02G456000	Traes_2BL_CE8450188	4.15024	4.86983	5.40394	3.54959	3.07554	3.30744	3.35323	5.31574	4.58055		PTHR33181,PTHR33181:SF4	AT5G43150			LOC_Os04g51410	expressed protein
2	TraesCS2A02G427200	Traes_2AL_079988C38	5.82944	5.93978	5.09241	3.50684	3.94615	4.50482	2.29824	2.23525	3.56671						LOC_Os04g52110	late embryogenesis abundant protein, group 3, putative, expressed
2	TraesCS2B02G446100	Traes_2BL_D9F91A381	4.82379	4.47191	3.51062	3.44843	3.04898	3.15683	3.88659	5.17684	5.42303	PF02225	PTHR22765,PTHR22765:SF52	AT4G20110	BP80-3;1,VSR3;1,VSR7	VACUOLAR SORTING RECEPTOR 7	LOC_Os04g52190	vacuolar-sorting receptor precursor, putative, expressed
2	TraesCS1B02G061200	Traes_1BS_328CAAF04	4.94601	4.94016	4.91398	3.94458	4.32704	3.80516	3.73711	3.65306	3.89475	PF02705	PTHR30540,PTHR30540:SF38	AT2G35060	KUP11	K+ uptake permease 11	LOC_Os04g52390	potassium transporter, putative, expressed
2	TraesCS4A02G211200	Traes_4AL_8CEBC2DCF	6.05439	5.57254	6.02571	3.39008	3.92514	4.04383	5.42098	5.34775	5.07967			AT3G59050	ATPAO3,PAO3	polyamine oxidase 3	LOC_Os04g53190	CPuORF12 - conserved peptide uORF-containing transcript, expressed
2	TraesCS4A02G211200	Traes_4AL_8CEBC2DCF	6.05439	5.57254	6.02571	3.39008	3.92514	4.04383	5.42098	5.34775	5.07967			AT3G59050	ATPAO3,PAO3	polyamine oxidase 3	LOC_Os04g53195	expressed protein
2	TraesCS2B02G490700	Traes_2BL_6A38C0C23	5.22482	5.4626	4.34475	1.52675	1.05475	1.10702	4.1346	3.94792	3.89655	PF01070	PTHR10578,PTHR10578:SF74	AT4G18360		Aldolase-type TIM barrel family protein	LOC_Os04g53210	hydroxyacid oxidase 1, putative, expressed
2	TraesCS2B02G496600	Traes_2BL_5D4B181A0	6.11994	5.97222	6.47634	3.65931	3.75492	3.35892	6.82134	7.05544	6.41094	PF08212	PTHR11430,PTHR11430:SF32	AT3G47860	CHL	chloroplastic lipocalin	LOC_Os04g53490	OsCHL Chloroplastic lipocalin, expressed
2	TraesCS2B02G568000	Traes_2BL_07796B6EA	3.80998	4.23898	5.44128	0.992566	1.03761	1.09055	4.50013	4.49605	4.96995	PF08276,PF07714	PTHR27002,PTHR27002:SF103	AT4G21390	B120	S-locus lectin protein kinase family protein	LOC_Os04g53994	kinase, putative, expressed
2	TraesCS2B02G568000	Traes_2BL_07796B6EA	3.80998	4.23898	5.44128	0.992566	1.03761	1.09055	4.50013	4.49605	4.96995	PF00069	PTHR27002,PTHR27002:SF103	AT4G21390	B120	S-locus lectin protein kinase family protein	LOC_Os04g54120	serine/threonine-protein kinase receptor precursor, putative, expressed
2	TraesCS2A02G555100	Traes_2AL_27580E224	5.37154	5.29844	4.68904	3.88634	3.70212	4.69721	5.21935	4.44667	5.35634	PF01180	PTHR11938	AT5G23300	PYRD	pyrimidine d	LOC_Os04g57950	dihydroorotate dihydrogenase protein, putative, expressed
2	TraesCS2A02G593300	Traes_2AL_EA50702BB1	3.71545	5.07025	4.65774	2.60566	2.85295	2.95829	3.77401	4.97177	5.07981	PF03168	PTHR31852,PTHR31852:SF20	AT5G36970	NHL25	NDR1/HIN1-like 25	LOC_Os04g58090	harpin-induced protein 1 domain containing protein, expressed
2	TraesCS2A02G584700	Traes_2AL_FC9127430	3.51204	3.78378	3.25947	2.73222	3.04203	2.92199	3.79853	3.74321	3.79113	PF00168	PTHR10774	AT1G63220		Calcium-dependent lipid-binding (CaLB domain) family protein	LOC_Os04g58570	C2 domain containing protein, putative, expressed
2	TraesCS2A02G583700	Traes_2AL_04F330EDC	4.88402	5.21565	4.94789	3.65402	4.35886	2.81651	4.27883	5.15423	4.85293	PF03081	PTHR12542,PTHR12542:SF39	AT5G03540	ATEXO70A1,EXO70A1	exocyst subunit exo70 family protein A1	LOC_Os04g58870	exo70 exocyst complex subunit, putative, expressed
2	TraesCS2A02G583700	Traes_2AL_04F330EDC	4.88402	5.21565	4.94789	3.65402	4.35886	2.81651	4.27883	5.15423	4.85293	PF03081	PTHR12542,PTHR12542:SF39	AT5G52340	ATEXO70A2,EXO70A2	exocyst subunit exo70 family protein A2	LOC_Os04g58880	exo70 exocyst complex subunit, putative, expressed
2	TraesCS2B02G613900	Traes_2BL_8CD42B820	3.41816	3.7256	6.0959	1.996	2.544	1.26653	4.74797	5.32846	4.45989	PF00141	PTHR31235,PTHR31235:SF79	AT1G71695		Peroxidase superfamily protein	LOC_Os04g59150	peroxidase precursor, putative, expressed
2	TraesCS3A02G329100	Traes_6DL_0C6E4C8B0	5.12739	5.03952	4.91535	4.40049	4.66817	2.99353	6.1773	5.57218	5.67316		PTHR10527,PTHR10527:SF3	AT2G16950	ATTRN1,TRN1	transportin 1	LOC_Os04g59494	transportin-2, putative, expressed
2	TraesCS1B02G007700	Traes_1BS_7BC6EFB55	5.46982	5.37923	6.33865	3.00415	3.37263	4.26046	5.46251	6.50643	5.66836		PTHR33384,PTHR33384:SF3	AT1G68490			LOC_Os05g01210	expressed protein
2	TraesCS1B02G017900	Traes_1BS_D4D827B51	5.4191	5.36388	5.5648	4.34065	4.0823	4.06553	5.42658	5.61315	5.26342	PF13371,PF04564	PTHR22904,PTHR22904:SF363	AT3G07370	ATCHIP,CHIP	carboxyl terminus of HSC70-interacting protein	LOC_Os05g01460	STIP1 homology and U box-containing protein 1, putative, expressed
2	TraesCS2A02G585500	Traes_2AL_E3BA2ABE8	5.39936	5.48842	5.81372	0.986289	1.59167	1.09094	4.0813	3.61298	3.4615	PF00646	PTHR32212,PTHR32212:SF66	AT1G60410		F-box family protein	LOC_Os05g01620	OsFBX155 - F-box domain containing protein, expressed
2	TraesCS3B02G603500	Traes_3B_4FE6B57EC	6.30705	6.16955	6.1858	2.12577	2.19163	2.26879	6.18502	5.39066	6.0277		PTHR32295,PTHR32295:SF32	AT5G03040	iqd2	IQ-domain 2	LOC_Os05g03190	IQ calmodulin-binding motif domain containing protein, expressed
2	TraesCS3B02G603400	Traes_3B_920888B5B	8.10966	8.26266	8.12259	2.63455	2.67076	2.71431	8.18006	8.03932	7.9916	PF02891	PTHR10782,PTHR10782:SF34	AT5G60410	ATSIZ1,SIZ1	DNA-binding protein with MIZ/SP-RING zinc finger, PHD-finger and SAP domain	LOC_Os05g03430	ATSIZ1/SIZ1, putative, expressed
2	TraesCS1A02G067900	Traes_1AS_1CBC21AE8	4.46008	5.0603	4.77199	3.82511	3.74486	3.21591	4.40982	4.39839	3.95535	PF00335	PTHR32191,PTHR32191:SF1	AT3G12090	TET6	tetraspanin6	LOC_Os05g03530	tetraspanin family protein, putative, expressed
2	TraesCS5B02G344100	Traes_5BL_DD4C9F446	5.64924	5.52814	6.26152	1.356	1.40367	1.45976	5.41022	5.03479	5.62205	PF00069	PTHR27003,PTHR27003:SF102	AT3G55950	ATCRR3,CCR3	CRINKLY4 related 3	LOC_Os05g03620	TKL_IRAK_CR4L.4 - The CR4L subfamily has homology with Crinkly4, expressed
2	TraesCS1A02G072100	Traes_1AS_3B57A5261	4.47724	5.17742	4.5041	2.84914	2.51497	3.06017	2.55765	3.37692	3.01528	PF00759	PTHR22298,PTHR22298:SF12	AT2G44550	AtGH9B10,GH9B10	glycosyl hydrolase 9B10	LOC_Os05g03840	endoglucanase, putative, expressed
2	TraesCS6B02G458347	Traes_6BL_15A0217CA	6.3477	5.49398	6.53555	3.92428	3.71485	3.21382	5.21732	5.53971	6.03539	PF07714	PTHR27005,PTHR27005:SF32	AT1G21230	WAK5	wall associated kinase 5	LOC_Os05g04460	OsWAK56 - OsWAK receptor-like protein kinase, expressed
2	TraesCS1B02G101000	Traes_1BS_1CDBB0B18	5.702	6.13875	5.94603	1.84017	3.53461	2.68296	6.24176	6.23863	6.05185	PF05641	PTHR36805	AT5G52070		Agenet domain-containing protein	LOC_Os05g04860	agenet domain containing protein, putative, expressed
2	TraesCS5B02G026000	Traes_4AS_0E2735576	5.53054	5.57192	5.56133	2.3423	2.84539	2.18627	5.5029	5.30216	5.38578		PTHR22939,PTHR22939:SF100				LOC_Os05g05330	expressed protein
2	TraesCS5B02G026000	Traes_4AS_0E2735576	5.53054	5.57192	5.56133	2.3423	2.84539	2.18627	5.5029	5.30216	5.38578		PTHR22939,PTHR22939:SF100				LOC_Os05g05390	expressed protein
2	TraesCS1B02G113800	Traes_1BS_0012F8EB1	4.79086	5.38862	5.17883	2.56569	3.76334	3.15274	6.63094	7.25777	6.90271	PF00043,PF02798	PTHR11260,PTHR11260:SF211	AT3G62760	ATGSTF13	Glutathione S-transferase family protein	LOC_Os05g05620	glutathione S-transferase, putative, expressed
2	TraesCS1B02G119400	Traes_1BS_BB2203477	4.27753	3.51396	5.34657	3.48272	3.2424	3.12327	4.24877	4.43546	4.00505	PF00403	PTHR22814,PTHR22814:SF75	AT5G27690		Heavy metal transport/detoxification superfamily protein	LOC_Os05g05820	pro-resilin precursor, putative, expressed
2	TraesCS5B02G515600	Traes_5BL_416FC1C4B	5.75422	5.58696	4.50409	3.86528	2.1825	3.29894	5.65937	4.57185	5.50689	PF05000,PF04997,PF04983,PF00623,PF04998	PTHR19376,PTHR19376:SF11	AT3G57660	NRPA1	nuclear RNA polymerase A1	LOC_Os05g05860	retrotransposon protein, putative, unclassified, expressed
2	TraesCS3B02G153500	Traes_3B_96C69650C	6.28885	6.20329	6.24546	3.98132	4.08464	3.68737	5.71471	5.60683	5.51166	PF05746,PF03485,PF00750	PTHR11956,PTHR11956:SF5	AT1G66530		Arginyl-tRNA synthetase, class Ic	LOC_Os05g07030	arginyl-tRNA synthetase, putative, expressed
2	TraesCS1B02G143600	Traes_1BS_F0C217B20	4.66692	5.00024	4.20126	1.00275	1.0463	1.09756	4.92152	4.0047	4.29734		PTHR12626,PTHR12626:SF5				LOC_Os05g09580	expressed protein
2	TraesCS1B02G145000	Traes_1BS_336C90B81	4.30672	5.81268	4.37828	3.2063	3.7896	3.3056	4.31524	4.18335	4.1328	PF10604	PTHR33789,PTHR33789:SF5	AT4G32870		Polyketide cyclase/dehydrase and lipid transport superfamily protein	LOC_Os05g11250	lachrymatory factor synthase, putative, expressed
2	TraesCS4B02G032800	Traes_4BS_F96B8575F	5.82858	5.4991	5.53104	4.15136	4.19949	4.12217	5.72756	5.83511	5.89819		PTHR36764,PTHR36764:SF1	AT3G47850			LOC_Os05g13390	expressed protein
2	TraesCS7A02G234200	Traes_7AS_3EAE1AB52	6.09885	5.91805	5.80117	1.47608	1.52342	1.57918	6.02982	5.62505	5.68056	PF13359	PTHR22930,PTHR22930:SF30	AT5G41980			LOC_Os05g16400	transposon protein, putative, CACTA, En/Spm sub-class, expressed
2	TraesCS5B02G518200	Traes_5BL_F977DE803	5.69509	5.1039	5.4605	2.99467	3.84083	4.68266	5.97779	5.27036	5.53381	PF06862	PTHR12933	AT1G17690	NOF1		LOC_Os05g22920	digestive organ expansion factor, putative, expressed
2	TraesCS1A02G222200	Traes_1AL_B6F7929B2	5.73759	5.47918	5.55348	4.28333	4.34489	4.05256	5.3546	4.76361	5.22453	PF03644	PTHR13246,PTHR13246:SF1	AT3G11040		Glycosyl hydrolase family 85	LOC_Os05g27960	hydrolase, acting on glycosyl bonds, putative, expressed
2	TraesCS2A02G540900	Traes_2AL_08BBCE84E	5.36402	5.72859	5.75408	3.00548	3.88931	3.20818	3.94264	3.76808	3.89887	PF03081	PTHR12542,PTHR12542:SF40				LOC_Os05g30660	leucine zipper protein-like, putative, expressed
2	TraesCS2A02G555000	Traes_2AL_0A0144645	5.66063	4.91138	5.3716	2.36894	2.86597	2.77208	5.42408	5.39915	5.78331	PF12697	PTHR10992,PTHR10992:SF795	AT2G23560	ATMES7,MES7	methyl esterase 7	LOC_Os05g30760	esterase, putative, expressed
2	TraesCS1A02G234400	Traes_1AL_E1C5239F2	4.50147	3.51398	6.11714	3.47083	3.15627	3.77642	5.11082	5.04492	5.14773	PF00472,PF03462	PTHR11075,PTHR11075:SF52	AT3G57190		peptide chain release factor, putative	LOC_Os05g31160	peptide chain release factor 2, putative, expressed
2	TraesCS1B02G254300	Traes_1BL_F0C52C5DF	3.07249	3.00085	4.53605	2.5894	2.80969	2.77493	3.81209	4.17679	3.92449		PTHR32467,PTHR32467:SF32	AT2G41710		Integrase-type DNA-binding superfamily protein	LOC_Os05g32270	AP2 domain containing protein, expressed
2	TraesCS1B02G260300	Traes_1BL_EBB3D5E4B	5.65553	5.99193	6.39262	4.6563	4.92637	4.35219	4.28051	4.36576	3.96446	PF07714	PTHR27001,PTHR27001:SF92	AT1G54820		Protein kinase superfamily protein	LOC_Os05g33080	serine/threonine-protein kinase, putative, expressed
2	TraesCS1A02G253200	Traes_1AL_E5E41283E	4.20737	5.06197	4.06192	3.45615	3.31319	3.74958	3.60897	3.52174	3.90914	PF01326	PTHR22931,PTHR22931:SF9	AT4G15530	PPDK	pyruvate orthophosphate dikinase	LOC_Os05g33570	pyruvate, phosphate dikinase, chloroplast precursor, putative, expressed
2	TraesCS1B02G264200	Traes_1BL_0269D9329	5.48408	5.552	5.20724	4.02134	4.23534	3.91509	4.87442	4.99179	4.84903	PF00067	PTHR24282,PTHR24282:SF30	AT1G75130	CYP721A1	cytochrome P450, family 721, subfamily A, polypeptide 1	LOC_Os05g33590	cytochrome P450, putative, expressed
2	TraesCS1B02G264200	Traes_1BL_0269D9329	5.48408	5.552	5.20724	4.02134	4.23534	3.91509	4.87442	4.99179	4.84903	PF00067	PTHR24282,PTHR24282:SF30	AT1G75130	CYP721A1	cytochrome P450, family 721, subfamily A, polypeptide 1	LOC_Os05g33600	cytochrome P450 72A1, putative, expressed
2	TraesCS1A02G256100	Traes_1AL_D9E9727EB	4.8394	5.03876	5.11023	3.92303	3.90942	3.81582	4.71524	4.3647	4.67542	PF01156	PTHR12304,PTHR12304:SF6	AT5G18860		inosine-uridine preferring nucleoside hydrolase family protein	LOC_Os05g33644	inosine-uridine preferring nucleoside hydrolase family protein, putative, expressed
2	TraesCS2A02G029900	Traes_2AS_9D1FC09D7	3.23443	3.60384	2.44616	2.58916	2.51065	2.12602	4.14822	6.46644	6.32739	PF00931	PTHR23155,PTHR23155:SF538	AT3G14460		LRR and NB-ARC domains-containing disease resistance protein	LOC_Os05g34220	vrga1, putative, expressed
2	TraesCS1A02G278000	Traes_1AL_5F65C4004	5.77723	5.39143	4.67211	3.85929	3.45308	4.21333	5.86816	5.31554	5.35315	PF15628	PTHR10359,PTHR10359:SF29	AT5G04560	DME	HhH-GPD base excision DNA repair family protein	LOC_Os05g37350	hhH-GPD superfamily base excision DNA repair protein, expressed
2	TraesCS1A02G278000	Traes_1AL_5F65C4004	5.77723	5.39143	4.67211	3.85929	3.45308	4.21333	5.86816	5.31554	5.35315	PF15628	PTHR10359,PTHR10359:SF29	AT5G04560	DME	HhH-GPD base excision DNA repair family protein	LOC_Os05g37410	hhH-GPD superfamily base excision DNA repair protein, expressed
2	TraesCS1A02G289600	Traes_1AL_EC83EE27B	5.0531	4.64116	5.59916	3.27081	4.50884	4.89933	5.84278	5.82548	4.77617						LOC_Os05g38940	expressed protein
2	TraesCS5B02G344200	Traes_5BL_7F0FD1538	5.03398	5.09832	5.02639	1.16491	1.21017	1.26344	5.07845	4.73174	4.90534	PF00847,PF00931	PTHR23155,PTHR23155:SF641	AT3G46710		NB-ARC domain-containing disease resistance protein	LOC_Os05g40150	RGH2B, putative, expressed
2	TraesCS5B02G344300	Traes_5BL_4E29CB020	4.69222	4.91254	4.51776	0.989589	1.03232	1.08265	4.39735	3.9847	4.13738	PF00931	PTHR23155,PTHR23155:SF614	AT3G46710		NB-ARC domain-containing disease resistance protein	LOC_Os05g40160	NB-ARC domain containing protein, expressed
2	TraesCS1A02G305500	Traes_1AL_2CFFBD60E	4.80042	4.6861	5.84617	4.20518	4.21151	4.09171	5.75462	5.31418	5.0153	PF00249,PF14379	PTHR31499,PTHR31499:SF10	AT5G18240	ATMYR1,MYR1	myb-related protein 1	LOC_Os05g40960	Myb transcription factor, putative, expressed
2	TraesCS5B02G420100	Traes_5BL_397FF2DD9	5.06285	4.75299	4.69866	1.26073	2.12543	1.87105	4.94009	4.72722	4.32355	PF04427	PTHR12728,PTHR12728:SF0	AT3G23620		Ribosomal RNA processing Brix domain protein	LOC_Os05g43130	brix domain-containing protein 1, putative, expressed
2	TraesCS1A02G337900	Traes_1AL_CDAE3B3EB	3.66626	4.15308	1.32406	1.90531	2.47923	2.93487	3.59035	6.29981	6.42339		PTHR33782,PTHR33782:SF3	AT2G01300			LOC_Os05g44060	expressed protein
2	TraesCS1B02G364200	Traes_1BL_DAACABE3E	11.2766	11.4933	2.73873	3.31993	2.92477	3.02587	7.77559	3.31116	3.61986	PF13370,PF00226	PTHR24078,PTHR24078:SF219	AT2G42750		DNAJ heat shock N-terminal domain-containing protein	LOC_Os05g45350	dnaJ domain containing protein, expressed
2	TraesCS1B02G369100	Traes_1BL_8C16A8002	5.31229	5.45851	5.48937	3.97127	4.67554	4.64926	4.92765	5.12521	5.07239	PF10431,PF00004	PTHR11262,PTHR11262:SF13	AT5G53350	CLPX	CLP protease regulatory subunit X	LOC_Os05g45750	ATP-dependent Clp protease ATP-binding subunit clpX, putative, expressed
2	TraesCS7A02G550400	Traes_7AL_C0C01CA86	5.83851	5.82866	5.75783	1.47456	1.52199	1.57785	6.05205	6.19644	5.49266						LOC_Os05g46950	expressed protein
2	TraesCS7B02G274600	Traes_7BL_AB9771D40	6.04276	5.66891	5.73152	1.55981	1.60519	2.48042	5.94629	5.93584	5.61052	PF16135	PTHR31413,PTHR31413:SF2	AT4G28910	NINJA	novel interactor of JAZ	LOC_Os05g48500	expressed protein
2	TraesCS3B02G137200	Traes_3B_843031C48	4.54943	4.82726	4.89744	1.0955	1.13954	1.19141	4.81967	4.90867	4.52104		PTHR32212,PTHR32212:SF118	AT1G61330		FBD, F-box and Leucine Rich Repeat domains containing protein	LOC_Os05g49980	OsFBL26 - F-box domain and LRR containing protein, expressed
2	TraesCS1B02G480900	Traes_1BL_2175ADC52	5.66278	5.35857	6.01627	1.27316	1.32065	1.37647	5.27028	4.86704	5.02629			AT4G01100	ADNT1	adenine nucleotide transporter 1	LOC_Os05g50840	mitochondrial carrier protein, putative, expressed
2	TraesCS7A02G003600	Traes_7AS_A93890FE4	4.74412	6.38967	5.16685	3.40048	2.87503	3.13928	4.75791	4.95153	5.09062	PF04209	PTHR11056	AT5G54080	HGO	homogentisate 1,2-dioxygenase	LOC_Os06g01360	homogentisate 1,2-dioxygenase, putative, expressed
2	TraesCS7A02G014700	Traes_7AS_EFCB3AD17	5.4966	6.1362	5.4374	4.14974	4.64539	3.5619	5.09588	4.41805	4.94702		PTHR11006,PTHR11006:SF69	AT4G16570	ATPRMT7,PRMT7	protein arginine methyltransferase 7	LOC_Os06g01640	arginine N-methyltransferase 7, putative, expressed
2	TraesCS4A02G421400	Traes_4AL_08BFFB6F7	4.56896	4.54028	4.07738	3.11299	3.49686	3.42297	4.96648	4.31907	4.88015		PTHR19854,PTHR19854:SF1	AT4G29860	EMB2757,TAN	Transducin/WD40 repeat-like superfamily protein	LOC_Os06g04040	WD domain, G-beta repeat domain containing protein, expressed
2	TraesCS3B02G137200	Traes_3B_843031C48	4.54943	4.82726	4.89744	1.0955	1.13954	1.19141	4.81967	4.90867	4.52104		PTHR32212,PTHR32212:SF118				LOC_Os06g04710	expressed protein
2	TraesCS4A02G380200	Traes_4AL_B39B880C31	4.95612	5.35704	5.28759	4.02192	4.33703	4.90171	4.97933	5.42327	5.21285	PF03767	PTHR31284,PTHR31284:SF13	AT4G25150		HAD superfamily, subfamily IIIB acid phosphatase	LOC_Os06g04790	HAD superfamily phosphatase, putative, expressed
2	TraesCS7A02G159500	Traes_7AS_BAEBB1484	4.23736	5.57573	3.50069	2.35429	3.03187	3.14184	6.77042	6.27592	6.75936	PF00226	PTHR24078	AT3G14200		Chaperone DnaJ-domain superfamily protein	LOC_Os06g09560	heat shock protein DnaJ, putative, expressed
2	TraesCS7A02G472200	Traes_7AL_E3F67A0861	5.09217	4.5733	4.65342	2.56952	1.21957	2.13307	4.01094	3.37295	3.84986	PF00651	PTHR26379,PTHR26379:SF180	AT3G06190	ATBPM2,BPM2	BTB-POZ and MATH domain 2	LOC_Os06g14060	MBTB10 - Bric-a-Brac, Tramtrack, Broad Complex BTB domain with Meprin and TRAF Homology MATH domain, expressed
2	TraesCS7B02G123900	Traes_7BS_306477588	5.67468	6.13892	5.62432	1.69959	1.7462	2.27527	6.65159	6.82759	6.97473	PF13962	PTHR24177,PTHR24177:SF43	AT4G11000		Ankyrin repeat family protein	LOC_Os06g18900	cadmium tolerance factor, putative, expressed
2	TraesCS7A02G233600	Traes_7AS_378A12AA9	5.1797	5.33046	4.38241	4.06275	4.31492	3.85034	5.17168	4.39844	4.62644	PF09370,PF06792	PTHR31862	AT5G66420			LOC_Os06g27800	tm-1GCR237 protein, putative, expressed
2	TraesCS7B02G131700	Traes_7BS_908EB8095	5.36718	4.76151	5.47713	4.4314	4.49983	4.62584	5.52169	5.4482	5.09081	PF04564	PTHR22849,PTHR22849:SF27	AT1G24330		ARM repeat superfamily protein	LOC_Os06g28590	bg55, putative, expressed
2	TraesCS5B02G515600	Traes_5BL_416FC1C4B	5.75422	5.58696	4.50409	3.86528	2.1825	3.29894	5.65937	4.57185	5.50689	PF04998	PTHR19376	AT3G57660	NRPA1	nuclear RNA polymerase A1	LOC_Os06g40950	DNA-directed RNA polymerase I subunit RPA1, putative, expressed
2	TraesCS7B02G291900	Traes_7BL_756DF9D13	4.89816	4.95258	5.3071	3.86969	4.42864	4.02577	4.89588	4.55346	5.1304	PF07714	PTHR27001,PTHR27001:SF94	AT4G22130	SRF8	STRUBBELIG-receptor family 8	LOC_Os06g42800	STRUBBELIG-RECEPTOR FAMILY 8 precursor, putative, expressed
2	TraesCS7B02G439900	Traes_7BL_97AC3748A	4.82006	4.99749	4.2338	2.0586	2.37877	1.88585	4.89211	3.77893	4.30291	PF05625	PTHR12896	AT3G11220	ELO1	Paxneb protein-related	LOC_Os06g43280	paxneb-related protein, putative, expressed
2	TraesCS7A02G521600	Traes_7AL_B5E182FD6	5.9661	5.72807	5.77809	2.3584	1.67079	2.20151	6.1542	5.92165	5.67124		PTHR31245,PTHR31245:SF2	AT5G32440		Ubiquitin system component Cue protein	LOC_Os06g43520	cytochrome P450 71D7, putative, expressed
2	TraesCS7A02G513200	Traes_7AL_B0F40B5F8	6.23636	6.22201	6.08249	4.0271	4.19251	3.34563	3.00743	3.19583	3.15345	PF08241	PTHR10108,PTHR10108:SF701	AT2G41040		S-adenosyl-L-methionine-dependent methyltransferases superfamily protein	LOC_Os06g43800	methyltransferase domain containing protein, putative, expressed
2	TraesCS4A02G384200	Traes_4AL_C2267850C	6.16393	5.98482	6.58827	3.04114	2.97502	3.71521	4.22425	5.56867	5.03091		PTHR33168,PTHR33168:SF2	AT5G11070			LOC_Os06g43810	expressed protein
2	TraesCS4A02G156700	Traes_4AS_17881114F	5.07511	4.66215	4.72547	4.07759	3.87569	3.86695	3.79813	4.27084	3.53267	PF02209	PTHR11977,PTHR11977:SF40	AT3G57410	ATVLN3,VLN3	villin 3	LOC_Os06g44890	villin protein, putative, expressed
2	TraesCS2B02G484100	Traes_2BL_260DF778A	5.5497	4.14628	5.3524	3.57518	3.49193	4.47279	4.98858	5.77826	4.8915	PF02365	PTHR31744,PTHR31744:SF16	AT1G56010	anac021,ANAC022,NAC1	NAC domain containing protein 1	LOC_Os06g46270	no apical meristem protein, putative, expressed
2	TraesCS7B02G334100	Traes_7BL_A04B4A50C	5.77634	6.36616	6.3044	4.04134	3.32422	3.27214	5.88948	5.92798	6.57499	PF00069	PTHR27002,PTHR27002:SF145	AT4G23310	CRK23	cysteine-rich RLK (RECEPTOR-like protein kinase) 23	LOC_Os06g47470	TKL_IRAK_DUF26-lh.2 - DUF26 kinases have homology to DUF26 containing loci, expressed
2	TraesCS7B02G334100	Traes_7BL_A04B4A50C	5.77634	6.36616	6.3044	4.04134	3.32422	3.27214	5.88948	5.92798	6.57499	PF00069	PTHR27002,PTHR27002:SF145	AT4G11530	CRK34	cysteine-rich RLK (RECEPTOR-like protein kinase) 34	LOC_Os06g47530	TKL_IRAK_DUF26-lh.6 - DUF26 kinases have homology to DUF26 containing loci, expressed
2	TraesCS7A02G415800	Traes_7AL_D45376F32	2.93458	3.83847	4.45758	2.44724	2.86886	1.25088	3.89331	5.77553	6.34596	PF00249,PF14379	PTHR31314,PTHR31314:SF16	AT3G13040		myb-like HTH transcriptional regulator family protein	LOC_Os06g49040	Myb-like DNA-binding domain containing protein, putative, expressed
2	TraesCS1B02G467400	Traes_1BL_00B75394B	5.21408	5.40521	5.25592	1.17966	1.22462	1.8224	4.97533	4.38922	4.23032		PTHR31639,PTHR31639:SF3	AT4G09920		FBD, F-box and Leucine Rich Repeat domains containing protein	LOC_Os06g49930	OsFBX207 - F-box domain containing protein, expressed
2	TraesCS6B02G468600	Traes_6BL_C8ED6D1AF	5.3746	5.66804	6.03489	3.13287	4.45577	3.81932	6.57604	6.69376	6.55007	PF14288	PTHR12741,PTHR12741:SF17	AT5G13000	ATGSL12,gsl12	glucan synthase-like 12	LOC_Os06g51270	1,3-beta-glucan synthase component domain containing protein, expressed
2	TraesCS7B02G115000	Traes_7BS_D73C19C71	5.18988	4.98834	5.35585	1.22598	1.27213	1.32644	4.89838	5.47264	5.16223	PF12776	PTHR31704,PTHR31704:SF15	AT4G02210			LOC_Os07g02500	expressed protein
2	TraesCS2B02G266000	Traes_2BL_DE4FAAC5E	7.90608	7.60884	8.20331	2.77604	2.49208	2.53812	7.69846	7.8985	7.25	PF00083	PTHR23500,PTHR23500:SF149	AT1G30220	ATINT2,INT2	inositol transporter 2	LOC_Os07g05640	transporter family protein, putative, expressed
2	TraesCS6A02G288300	Traes_6AL_989DD9AA1	4.26683	3.97564	5.07431	2.50646	2.43164	1.20618	3.47431	3.4263	3.39256	PF03171,PF14226	PTHR10209,PTHR10209:SF220	AT5G24530	DMR6	2-oxoglutarate (2OG) and Fe(II)-dependent oxygenase superfamily protein	LOC_Os07g07410	oxidoreductase, 2OG-Fe oxygenase family protein, putative, expressed
2	TraesCS5B02G496100	Traes_5BL_EB3A45005	6.06271	5.95654	6.34174	1.61176	1.65867	1.71402	6.01865	6.34704	6.36933	PF13041,PF01535,PF14432	PTHR24015,PTHR24015:SF869	AT1G59720	CRR28	Tetratricopeptide repeat (TPR)-like superfamily protein	LOC_Os07g09370	pentatricopeptide, putative, expressed
2	TraesCS2A02G076100	Traes_2AS_BCB46309A	5.57418	5.42691	6.06725	3.07007	4.13148	1.56057	4.0834	3.60716	4.14017	PF07687,PF01546	PTHR11014,PTHR11014:SF91	AT3G02875	ILR1	Peptidase M20/M25/M40 family protein	LOC_Os07g14590	hydrolase, putative, expressed
2	TraesCS5B02G158700	Traes_5BL_7F024627B	5.0969	5.47102	4.84761	4.2874	4.51703	4.39241	4.36609	4.32592	3.93555	PF07991,PF00389	PTHR10996,PTHR10996:SF108	AT1G72190		D-isomer specific 2-hydroxyacid dehydrogenase family protein	LOC_Os07g16040	erythronate-4-phosphate dehydrogenase domain containing protein, expressed
2	TraesCS7B02G439100	Traes_7BL_83E236266	5.3165	5.06803	4.68307	2.91982	3.00884	3.37512	5.11167	4.81981	5.01532	PF01778,PF04874	PTHR23405,PTHR23405:SF4	AT1G23280		MAK16 protein-related	LOC_Os07g16950	Mak16 protein domain containing protein, expressed
2	TraesCS3A02G290700	Traes_3AL_24D3D719A	5.48188	5.79601	4.15971	4.05618	3.78374	4.47518	3.22714	3.47298	2.93639	PF04278	PTHR33926,PTHR33926:SF1	AT3G23710		Tic22-like family protein	LOC_Os07g19030	tic22-like family domain containing protein, expressed
2	TraesCS2B02G052600	Traes_2BS_94D8733BD	5.40306	5.81202	5.88448	4.05077	3.96063	3.83316	5.38519	5.86641	5.48097	PF03407	PTHR24015,PTHR24015:SF493	AT1G14590		Nucleotide-diphospho-sugar transferase family protein	LOC_Os07g19444	regulatory protein, putative, expressed
2	TraesCS4B02G186400	Traes_4BL_D5099E761	5.20261	4.92504	4.68545	4.05837	3.85874	4.44014	5.19179	5.19888	4.99964	PF12861	PTHR11210	AT3G05870	APC11	anaphase-promoting complex/cyclosome 11	LOC_Os07g22840	anaphase-promoting complex subunit 11, putative, expressed
2	TraesCS2A02G373600	Traes_2AL_06AD35739	4.75781	4.61412	5.55028	2.32275	3.11999	2.72503	5.20502	5.35457	5.60546	PF00534,PF08323	PTHR12526,PTHR12526:SF346	AT1G32900		UDP-Glycosyltransferase superfamily protein	LOC_Os07g22930	starch synthase, putative, expressed
2	TraesCS2A02G182200	Traes_2AS_D46DBF66C	5.11639	5.1447	5.36133	4.3483	4.23956	4.58862	4.66484	4.10646	4.23653	PF00271,PF00176	PTHR10799,PTHR10799:SF611	AT2G16390	CHR35,DMS1,DRD1	SNF2 domain-containing protein / helicase domain-containing protein	LOC_Os07g25390	DRD1, putative, expressed
2	TraesCS2A02G237500	Traes_2AS_5C7C9D1F8	4.95423	4.99047	4.94364	2.52248	2.37093	3.06196	5.55247	4.88435	5.25613	PF11904	PTHR12447,PTHR12447:SF8	AT1G04780		Ankyrin repeat family protein	LOC_Os07g25460	ankyrin repeat domain containing protein, expressed
2	TraesCS2A02G226400	Traes_2AS_157D5D836	5.02622	4.93314	5.02443	1.2513	1.29799	1.35292	5.42446	5.69223	5.53397	PF00641	PTHR23111	AT1G67325		Ran BP2/NZF zinc finger-like superfamily protein	LOC_Os07g30820	zinc finger family protein, putative, expressed
2	TraesCS4B02G102400	Traes_4BS_5FB5BB028	5.14115	4.30296	4.87205	2.80741	2.31895	3.57588	4.85146	4.89335	3.90691	PF00334	PTHR11349,PTHR11349:SF66	AT4G09320	NDPK1	Nucleoside diphosphate kinase family protein	LOC_Os07g30970	nucleoside diphosphate kinase, putative, expressed
2	TraesCS6A02G394700	Traes_6AL_F616C2473	4.54466	3.8433	4.13139	2.95359	3.54481	3.01256	4.44462	5.21893	4.94586	PF00168	PTHR23180,PTHR23180:SF253	AT1G48590		Calcium-dependent lipid-binding (CaLB domain) family protein	LOC_Os07g31830	GTPase activating protein, putative, expressed
2	TraesCS1A02G408700	Traes_1AL_96D184BF0	5.0724	4.64833	4.94145	2.49902	3.12552	3.12675	4.02166	2.9717	2.7631	PF00646	PTHR32133,PTHR32133:SF152	AT5G49610		F-box family protein	LOC_Os07g35060	OsFBX238 - F-box domain containing protein, expressed
2	TraesCS1A02G422700	Traes_1AL_05881352A	5.4003	4.96693	5.90629	3.73353	3.83684	3.38037	5.14486	5.12661	4.89655	PF01657,PF00069	PTHR27002,PTHR27002:SF16	AT4G05200	CRK25	cysteine-rich RLK (RECEPTOR-like protein kinase) 25	LOC_Os07g35370	TKL_IRAK_DUF26-lc.15 - DUF26 kinases have homology to DUF26 containing loci, expressed
2	TraesCS1A02G422700	Traes_1AL_05881352A	5.4003	4.96693	5.90629	3.73353	3.83684	3.38037	5.14486	5.12661	4.89655	PF01657	PTHR32099,PTHR32099:SF2	AT4G05200	CRK25	cysteine-rich RLK (RECEPTOR-like protein kinase) 25	LOC_Os07g35390	TKL_IRAK_DUF26-lc.17 - DUF26 kinases have homology to DUF26 containing loci, expressed
2	TraesCS6A02G000500	Traes_6AS_999DF6AE7	5.52641	5.33087	6.31293	1.31886	1.3667	1.42295	5.60153	5.05312	5.189	PF00069	PTHR27002,PTHR27002:SF126	AT4G27300		S-locus lectin protein kinase family protein	LOC_Os07g35650	TKL_IRAK_DUF26-lc.2 - DUF26 kinases have homology to DUF26 containing loci, expressed
2	TraesCS6A02G000500	Traes_6AS_999DF6AE7	5.52641	5.33087	6.31293	1.31886	1.3667	1.42295	5.60153	5.05312	5.189	PF07714	PTHR27002,PTHR27002:SF126	AT4G23180	CRK10,RLK4	cysteine-rich RLK (RECEPTOR-like protein kinase) 10	LOC_Os07g35690	TKL_IRAK_DUF26-lc.3 - DUF26 kinases have homology to DUF26 containing loci, expressed
2	TraesCS2B02G236900	Traes_2BS_188C86AC7	3.67627	4.35575	4.39669	2.51023	2.40546	2.49815	4.1519	4.58992	4.48929	PF08276,PF00954,PF01453,PF07714	PTHR27002,PTHR27002:SF68	AT4G21390	B120	S-locus lectin protein kinase family protein	LOC_Os07g36570	KI domain interacting kinase 1, putative, expressed
2	TraesCS6A02G000500	Traes_6AS_999DF6AE7	5.52641	5.33087	6.31293	1.31886	1.3667	1.42295	5.60153	5.05312	5.189	PF08276,PF01453,PF00954	PTHR27002,PTHR27002:SF106	AT2G19130		S-locus lectin protein kinase family protein	LOC_Os07g36780	S-domain receptor-like protein kinase, putative, expressed
2	TraesCS4A02G376400	Traes_4AL_234D9FEC7	4.39437	4.69619	4.50574	2.26386	2.69869	2.19089	3.91429	3.38792	3.71758		PTHR31264,PTHR31264:SF11				LOC_Os07g36910	OsFBX254 - F-box domain containing protein, expressed
2	TraesCS2B02G233000	Traes_2BS_34536E892	4.40285	4.48549	4.37065	3.27985	3.55973	4.04005	4.23947	5.33138	5.36916	PF06764	PTHR36057,PTHR36057:SF1	AT4G27350		Protein of unknown function (DUF1223)	LOC_Os07g37310	uncharacterized secreted protein, putative, expressed
2	TraesCS4A02G384600	Traes_4AL_8C4927CF5	3.82666	4.36253	4.37543	2.38224	3.44619	2.55214	3.89675	4.625	4.63262	PF00069,PF00139	PTHR27007,PTHR27007:SF40	AT2G37710	RLK	receptor lectin kinase	LOC_Os07g38810	lectin receptor-type protein kinase, putative, expressed
2	TraesCS3A02G518200	Traes_3AL_C71E8B749	4.73452	4.81178	5.56508	1.25192	1.29898	1.35433	5.46305	5.73834	5.46693		PTHR33165,PTHR33165:SF7				LOC_Os07g39000	expressed protein
2	TraesCS2B02G206900	Traes_2BS_5A3F0F7D3	4.81149	4.4944	5.00268	1.02556	1.59863	1.11738	3.87004	3.75559	4.49011	PF00931	PTHR23155,PTHR23155:SF608	AT3G07040	RPM1,RPS3	NB-ARC domain-containing disease resistance protein	LOC_Os07g40810	NBS-LRR type disease resistance protein, putative, expressed
2	TraesCS2B02G191900	Traes_2BS_53A96EF41	4.13418	3.97609	4.79329	2.78375	3.19631	3.2099	3.24429	3.2733	3.48898		PTHR35323,PTHR35323:SF2	AT5G66840		SAP domain-containing protein	LOC_Os07g42760	expressed protein
2	TraesCS2A02G150200	Traes_2AS_36E7DA4D3	4.49188	4.85943	4.30002	3.33066	3.93508	2.30835	3.39979	3.88223	3.24689	PF01936	PTHR14379,PTHR14379:SF7	AT5G61190		putative endonuclease or glycosyl hydrolase with C2H2-type zinc finger domain	LOC_Os07g44320	expressed protein
2	TraesCS3A02G070500	Traes_3AS_9235C71F7	4.37593	4.67168	5.568	4.00097	4.16346	3.72325	5.61066	5.23961	5.31043	PF13365	PTHR18868,PTHR18868:SF17				LOC_Os07g47030	expressed protein
2	TraesCS2A02G098600	Traes_2AS_7A69AF0D3	3.99479	4.68042	3.96103	2.70904	3.02791	2.90439	2.7063	3.6578	2.84138	PF04437	PTHR13520,PTHR13520:SF0	AT1G08400		RINT-1 / TIP-1 family	LOC_Os07g48720	MAG2, putative, expressed
2	TraesCS7A02G327900	Traes_7AL_C6F3B0B7C	4.5436	3.62176	4.61146	3.10069	2.38676	2.83577	3.82519	3.1267	4.24671	PF04535	PTHR11615,PTHR11615:SF116	AT2G27370		Uncharacterised protein family (UPF0497)	LOC_Os08g01160	membrane associated DUF588 domain containing protein, putative, expressed
2	TraesCS2B02G081600	Traes_2BS_03736803D	5.40775	5.24887	5.24667	4.51528	4.37981	4.29773	5.20612	4.94586	5.09167	PF00327	PTHR15892,PTHR15892:SF2	AT5G55140		ribosomal protein L30 family protein	LOC_Os08g01859	ribosomal protein L30 containing protein, expressed
2	TraesCS1B02G052500	Traes_1BS_9DA08515E	5.83038	5.64795	5.49378	3.08578	3.02047	2.69844	5.84343	6.43291	6.34202	PF02458	PTHR31896,PTHR31896:SF10	AT5G42830		HXXXD-type acyl-transferase family protein	LOC_Os08g01980	transferase family protein, putative, expressed
2	TraesCS6A02G058500	Traes_6AS_4478A363E	4.44942	4.19207	4.64616	1.09675	1.14396	1.19938	5.1132	5.34621	5.85151	PF00069,PF00139	PTHR27007,PTHR27007:SF19	AT5G10530		Concanavalin A-like lectin protein kinase family protein	LOC_Os08g03020	lectin-like receptor kinase 1, putative, expressed
2	TraesCS1A02G136100	Traes_1AS_5C9586342	6.23771	5.96245	5.99616	1.44916	1.49581	2.06005	5.23789	5.3096	5.31817	PF03358	PTHR30546,PTHR30546:SF3	AT4G36750		Quinone reductase family protein	LOC_Os08g04460	NADPH-dependent FMN reductase domain containing protein, expressed
2	TraesCS2B02G051500	Traes_2BS_523B3C97E	6.68419	6.53523	6.41041	2.68436	3.55756	2.55038	6.55805	6.26956	6.41557			AT4G00170		Plant VAMP (vesicle-associated membrane protein) family protein	LOC_Os08g05890	MSP domain containing protein, expressed
2	TraesCS1B02G061200	Traes_1BS_328CAAF04	4.94601	4.94016	4.91398	3.94458	4.32704	3.80516	3.73711	3.65306	3.89475	PF02705	PTHR30540,PTHR30540:SF38	AT2G35060	KUP11	K+ uptake permease 11	LOC_Os08g10550	potassium transporter, putative, expressed
2	TraesCS3A02G085200	Traes_7BL_4B9D0A8CF	8.90401	8.58416	8.62069	0.623323	0.687989	0.762501	0.719527	0.969849	0.81896	PF00931	PTHR23155,PTHR23155:SF402	AT3G46710		NB-ARC domain-containing disease resistance protein	LOC_Os08g14850	resistance protein, putative, expressed
2	TraesCS5B02G069500	Traes_5BS_BC276D951	4.14919	4.44987	3.62762	3.16842	2.90171	3.47895	4.81045	5.18099	4.64927	PF01370	PTHR10366,PTHR10366:SF380	AT1G15950	ATCCR1,CCR1,IRX4	cinnamoyl coa reductase 1	LOC_Os08g17500	cinnamoyl-CoA reductase, putative, expressed
2	TraesCS6A02G058500	Traes_6AS_4478A363E	4.44942	4.19207	4.64616	1.09675	1.14396	1.19938	5.1132	5.34621	5.85151	PF00139	PTHR32401,PTHR32401:SF6	AT5G10530		Concanavalin A-like lectin protein kinase family protein	LOC_Os08g24770	protein kinase, putative, expressed
2	TraesCS6B02G465800	Traes_6BL_EE1166E22	3.29023	3.55204	4.02999	2.26819	2.84503	2.19524	4.67709	4.40623	4.68927	PF00931	PTHR23155,PTHR23155:SF552	AT3G46530	RPP13	NB-ARC domain-containing disease resistance protein	LOC_Os08g28540	resistance protein LR10, putative, expressed
2	TraesCS7B02G021400	Traes_7BS_FA8B7ADA7	5.77901	5.83918	6.02989	2.50999	3.15404	2.67061	6.30257	5.61436	6.00808	PF10269	PTHR14255,PTHR14255:SF1	AT2G25737		Sulfite exporter TauE/SafE family protein	LOC_Os08g29760	membrane protein, putative, expressed
2	TraesCS7B02G021400	Traes_7BS_FA8B7ADA7	5.77901	5.83918	6.02989	2.50999	3.15404	2.67061	6.30257	5.61436	6.00808	PF01925	PTHR14255,PTHR14255:SF1	AT2G25737		Sulfite exporter TauE/SafE family protein	LOC_Os08g30020	membrane protein, putative, expressed
2	TraesCS5B02G193700	Traes_5BL_FFE442D18	5.09438	5.8239	5.76112	1.80513	1.87213	2.29463	4.1336	4.34775	4.95718	PF00083	PTHR23505,PTHR23505:SF14	AT1G78130	UNE2	Major facilitator superfamily protein	LOC_Os08g31670	transporter, putative, expressed
2	TraesCS4B02G286600	Traes_4BL_1AD28F7C0	4.87511	6.4233	4.40257	4.02212	3.24449	4.14014	4.70757	4.34747	5.85153	PF01734	PTHR32176	AT2G26560	PLA IIA,PLA2A,PLP2	phospholipase A 2A	LOC_Os08g37180	patatin, putative, expressed
2	TraesCS4B02G286600	Traes_4BL_1AD28F7C0	4.87511	6.4233	4.40257	4.02212	3.24449	4.14014	4.70757	4.34747	5.85153	PF01734	PTHR32176	AT2G26560	PLA IIA,PLA2A,PLP2	phospholipase A 2A	LOC_Os08g37210	patatin, putative, expressed
2	TraesCS1B02G215400	Traes_1BL_B2EEA7CF7	3.77298	3.92482	4.53653	2.91389	1.86649	2.99457	4.43509	4.07367	4.21859	PF12274	PTHR33326,PTHR33326:SF4				LOC_Os08g38620	expressed protein
2	TraesCS7B02G145400	Traes_7BS_733347AC0	5.27016	4.95434	5.77558	1.32709	1.8749	1.42869	4.64672	5.90056	5.67596	PF04873	PTHR33305,PTHR33305:SF3	AT1G73730	AtEIL3,ATSLIM,EIL3,SLIM1	ETHYLENE-INSENSITIVE3-like 3	LOC_Os08g39830	ethylene-insensitive 3, putative, expressed
2	TraesCS6B02G034700	Traes_6BS_9CFC59D85	5.70386	5.53517	6.00913	2.51859	2.95865	2.45308	5.02085	4.16224	4.67706	PF13191,PF00931	PTHR23155,PTHR23155:SF529	AT1G58807		Disease resistance protein (CC-NBS-LRR class) family	LOC_Os08g42670	resistance protein, putative, expressed
2	TraesCS6B02G034700	Traes_6BS_9CFC59D85	5.70386	5.53517	6.00913	2.51859	2.95865	2.45308	5.02085	4.16224	4.67706	PF00931	PTHR23155,PTHR23155:SF529	AT3G46530	RPP13	NB-ARC domain-containing disease resistance protein	LOC_Os08g42700	resistance protein, putative, expressed
2	TraesCS6B02G034700	Traes_6BS_9CFC59D85	5.70386	5.53517	6.00913	2.51859	2.95865	2.45308	5.02085	4.16224	4.67706	PF13191	PTHR23155,PTHR23155:SF529	AT3G07040	RPM1,RPS3	NB-ARC domain-containing disease resistance protein	LOC_Os08g42710	NB-ARC domain containing protein, expressed
2	TraesCS5A02G024600	Traes_5AS_8C4C435E7	4.59759	4.854	5.07915	3.46988	4.02025	2.4603	4.73078	4.10271	4.00234	PF00931	PTHR23155,PTHR23155:SF613	AT3G14460		LRR and NB-ARC domains-containing disease resistance protein	LOC_Os08g42930	disease resistance protein RGA1, putative, expressed
2	TraesCS5A02G024600	Traes_5AS_8C4C435E7	4.59759	4.854	5.07915	3.46988	4.02025	2.4603	4.73078	4.10271	4.00234	PF00931	PTHR23155,PTHR23155:SF613	AT3G14470		NB-ARC domain-containing disease resistance protein	LOC_Os08g43000	CC-NBS-LRR, putative, expressed
2	TraesCS7A02G021400	Traes_7AS_10DBE88E0	7.45752	6.96646	7.58182	1.93733	1.98242	2.03586	6.96418	6.07998	6.4421	PF00931	PTHR23155,PTHR23155:SF613	AT3G14470		NB-ARC domain-containing disease resistance protein	LOC_Os08g43050	disease resistance protein RGA2, putative, expressed
2	TraesCS4B02G226300	Traes_4BL_2D0FA827C1	4.57335	4.54302	4.63541	3.59561	3.06191	3.39714	3.67949	4.2939	4.94317	PF00226	PTHR24078	AT2G17880		Chaperone DnaJ-domain superfamily protein	LOC_Os08g43490	heat shock protein DnaJ, putative, expressed
2	TraesCS6B02G027800	Traes_6BS_8EC98E541	4.49143	4.80017	4.14756	2.23211	2.50853	1.82653	4.04194	3.69622	3.54219	PF01627	PTHR28242,PTHR28242:SF6	AT1G03430	AHP5	histidine-containing phosphotransfer factor 5	LOC_Os08g44350	histidine-containing phosphotransfer protein, putative, expressed
2	TraesCS7A02G505800	Traes_7DL_2A3B1EF13	6.66093	6.53132	6.69755	2.63742	2.02497	3.51334	6.32679	6.25144	6.31857		PTHR34271,PTHR34271:SF2				LOC_Os09g02690	expressed protein
2	TraesCS7B02G115000	Traes_7BS_D73C19C71	5.18988	4.98834	5.35585	1.22598	1.27213	1.32644	4.89838	5.47264	5.16223		PTHR31704,PTHR31704:SF15	AT3G11310			LOC_Os09g03570	retrotransposon, putative, centromere-specific, expressed
2	TraesCS2B02G137600	Traes_2BS_965A35A11	4.23699	4.65941	3.5664	2.27267	3.08905	3.3295	6.10732	5.77679	5.82865	PF12796	PTHR22904,PTHR22904:SF378	AT3G04710		ankyrin repeat family protein	LOC_Os09g03750	ankyrin, putative, expressed
2	TraesCS4A02G380600	Traes_4AL_93F44F20D	3.49742	3.83582	4.43446	2.98458	2.85294	2.46486	4.28156	3.61015	3.70953	PF08572	PTHR14212	AT1G28060		Pre-mRNA-splicing factor 3	LOC_Os09g07500	expressed protein
2	TraesCS3B02G290500	Traes_3B_28858968A	4.62271	4.62905	4.38436	3.54409	3.46029	4.18472	5.58849	5.46916	5.55196	PF07885	PTHR11003,PTHR11003:SF140	AT5G46370	ATKCO2,ATTPK2,KCO2	Ca2+ activated outward rectifying K+ channel 2	LOC_Os09g12790	potassium channel protein, putative, expressed
2	TraesCS7A02G061800	Traes_4AL_E784B2E35	4.54667	4.61609	4.35669	3.60472	3.41414	2.38429	4.04717	3.94198	4.35961	PF13637	PTHR24177,PTHR24177:SF26	AT4G03500		Ankyrin repeat family protein	LOC_Os09g15370	expressed protein
2	TraesCS5B02G155400	Traes_5BL_D558B7306	5.31518	5.29889	5.60773	4.18015	4.06108	3.59672	5.39346	5.49217	5.74756	PF00005,PF01061	PTHR19241,PTHR19241:SF259	AT3G53480	ABCG37,ATPDR9,PDR9,PIS1	pleiotropic drug resistance 9	LOC_Os09g16330	pleiotropic drug resistance protein, putative, expressed
2	TraesCS1B02G388300	Traes_1BL_60E2B386F	3.85576	3.1041	4.39126	2.40054	2.72928	2.24491	8.9297	8.54997	8.38721	PF00504	PTHR21649,PTHR21649:SF31	AT2G34420	LHB1B2,LHCB1.5	photosystem II light harvesting complex gene B1B2	LOC_Os09g17740	chlorophyll A-B binding protein, putative, expressed
2	TraesCS5B02G198500	Traes_5BL_3BBEA081F	3.73282	4.91264	4.25067	3.26107	3.44535	3.64275	4.12153	4.19605	4.38335	PF14009	PTHR33413,PTHR33413:SF4	AT1G60010			LOC_Os09g21380	expressed protein
2	TraesCS6B02G232400	Traes_6BL_FE7A0A2BD	4.89638	4.51091	4.85572	1.65016	1.21035	1.79305	4.74057	4.489	4.06355	PF07714	PTHR24361,PTHR24361:SF315	AT1G09000	ANP1,MAPKKK1,NP1	NPK1-related protein kinase 1	LOC_Os09g21510	STE_MEKK_ste11_MAP3K.2 - STE kinases include homologs to sterile 7, sterile 11 and sterile 20 from yeast, expressed
2	TraesCS5A02G218200	Traes_5AL_3C346B3F0	4.50646	4.46722	3.25022	2.20992	3.02222	1.8068	3.26452	3.75324	4.22594	PF13458,PF00497,PF00060	PTHR18966,PTHR18966:SF238	AT2G29120	ATGLR2.7,GLR2.7	glutamate receptor 2.7	LOC_Os09g26160	glutamate receptor, putative, expressed
2	TraesCS5B02G213100	Traes_5BL_418A300BD	7.30098	7.30825	6.93673	1.80895	1.85526	1.91003	6.49827	6.08434	5.85	PF13365					LOC_Os09g26530	expressed protein
2	TraesCS5B02G213200	Traes_5BL_E63045B6B	7.43548	7.46275	7.42038	1.91779	1.9629	2.45813	6.35928	5.99189	6.11158	PF13180	PTHR22939,PTHR22939:SF88	AT5G27660		Trypsin family protein with PDZ domain	LOC_Os09g26550	protease Do-like 14, putative, expressed
2	TraesCS5B02G212900	Traes_5BL_5585703C1	8.5458	8.38326	8.50466	2.41694	2.45635	2.50351	7.28801	7.03052	7.00476	PF13365	PTHR22939,PTHR22939:SF88	AT5G27660		Trypsin family protein with PDZ domain	LOC_Os09g26560	expressed protein
2	TraesCS5B02G206600	Traes_5BL_CAA5F3ED4	5.10725	5.33606	5.10062	2.89289	1.91625	1.49188	4.6473	4.62775	5.08838		PTHR32212,PTHR32212:SF94	AT1G13570		F-box/RNI-like superfamily protein	LOC_Os09g27090	OsFBLD9 - F-box, LRR and FBD domain containing protein, expressed
2	TraesCS5B02G246300	Traes_5BL_1875109BD	5.48793	5.85522	4.01916	1.10559	1.15305	1.20875	5.01666	4.89327	4.53718	PF02298	PTHR33021,PTHR33021:SF65	AT1G72230		Cupredoxin superfamily protein	LOC_Os09g29390	plastocyanin-like domain containing protein, putative, expressed
2	TraesCS5B02G252400	Traes_5BL_114426CC8	6.664	6.48307	6.33769	1.73415	1.78044	1.83514	6.4891	6.31784	6.44426		PTHR36008,PTHR36008:SF1	AT2G04340			LOC_Os09g30140	expressed protein
2	TraesCS2B02G350500	Traes_2BL_0ED5DCF4B	4.2474	7.49663	2.9966	4.16044	4.40826	4.09305	4.2392	4.16522	3.41331	PF00365	PTHR13697,PTHR13697:SF11	AT5G47810	PFK2	phosphofructokinase 2	LOC_Os09g30240	phosphofructokinase, putative, expressed
2	TraesCS7A02G246000	Traes_7AS_08AEBE00A	4.29494	3.89052	4.22196	3.26538	2.58594	2.97782	3.41562	3.72034	3.64979	PF08007,PF13621	PTHR12461,PTHR12461:SF38	AT3G20810		2-oxoglutarate (2OG) and Fe(II)-dependent oxygenase superfamily protein	LOC_Os09g31380	jmjC domain-containing protein 5, putative, expressed
[truncated: 2,528 more rows]

## Sheet: Table S5
Supplementary Table S5: Biological processes from the Singular Enrichment Analysis with agriGO v2 for significantly differentially expressed genes between each pair of genotypes. The data was divided into the eight k-means clusters. Only statistically significant GO terms are shown (FDR < 0.05). Queryitem: the number of genes containing the GO annotation; Querytotal: the total number of genes wit…
[truncated: 195 more rows]

[truncated: 6 more sheets: Table S6, Table S7, Table S8, Table S9, Table S10, Table S11]
